# Supplementary material for: Enhanced Energy Metabolism and Developmental Signaling in Neonatal Brains of Female Piglets Parenterally Fed with 18-Carbon n–3 Fatty Acid-Based Vegaven Compared with Fish Oil-Containing Lipid Emulsion
Source: Curr Dev Nutr. 2026 Jun 17;10(7):109400. doi: 10.1016/j.cdnut.2026.109400 (PMC13356740; doi:10.1016/j.cdnut.2026.109400)
Supplement: Multimedia component 2 [file mmc2.xlsx]

## Sheet: Table description
1. Supplementary Table 1 Content Description	Supplementary Table S9. List of metabolites detected from samples. In the "Feature Information" section, the column "Feature No." shows the aligned individual feature number coded from data processing. The "Average RT (min)" column shows the retention time in minutes after alignment. The column " Average Mz" represents the averaged mass-to-charge ratio of each metabolite after alignment across th…
2. Information	Feature Information				Identification results				Sample 1.csv	Sample 2.csv	Sample 3.csv	Sample 4.csv	Sample 5.csv	Sample 6.csv	QC 1.csv	QC 2.csv	QC 3.csv
	Feature No.	Average Rt(min)	Average Mz	Adduct Type	Identified Metabolites	MS/MS Acquired	MS/MS score	MS/MS spectrum	Group A	....	Group A	Group B	...	Group B	QC	...	QC

## Sheet: Identified Metabolites
Feature Information				Identification results					C1	C2	C3	C4	C5	C6	C7	V1	V2	V3	V4	V5	V6	V7	V8	V9	V10	S1	S2	S3	S4	S5	S6	S7	S8	S9	QC_1	QC_2	QC_3	QC_4
Feature No.	Average Rt(min)	Average Mz	Adduct Type	Identified Metabolites	MS/MS Acquired	Identification level	MS/MS score	MS/MS spectrum	control	control	control	control	control	control	control	VEGA	VEGA	VEGA	VEGA	VEGA	VEGA	VEGA	VEGA	VEGA	VEGA	SMOF	SMOF	SMOF	SMOF	SMOF	SMOF	SMOF	SMOF	SMOF	QC	QC	QC	QC
564	0.874	162.11246	[M+H]+	CAR 0:0	TRUE	Tier 1	990	57.03378:23563 58.06441:2895 58.06613:6691 59.07360:2977 59.85852:3715 60.05248:5588 60.05672:8148 60.07177:8463 60.08101:1131618 60.08929:7191 60.10458:5385 60.10646:2489 60.11056:6789 60.21611:1531 60.30441:3760 62.03433:1441 63.10844:1576 70.06538:2067 72.08076:10920 73.08417:9758 84.08046:1702 84.98059:1463 85.02846:330940 85.08411:3698 85.40494:1942 86.06077:1812 95.04936:1821 98.06012:25250…	1.37	1.16	1.02	0.973	1.14	1.46	1.28	0.898	0.812	0.768	0.832	0.636	0.799	0.96	0.809	0.937	0.954	0.681	0.653	0.78	0.911	1.04	0.761	0.838	0.923	1	0.976	0.973	0.977	0.987
2198	0.941	204.12311	[M+H]+	CAR 2:0	TRUE	Tier 1	951	56.52573:1477 56.77330:1328 57.03373:3802 58.06527:1720 60.08099:199321 60.09000:1578 70.06526:5240 70.11417:1476 71.06041:2310 71.06847:2940 72.04440:3253 72.08084:4509 73.08406:2232 75.90878:1492 80.94921:1435 84.04438:10358 84.08084:6560 84.65380:3082 84.65680:2633 84.95963:1446 84.97836:2863 84.98685:1652 85.02839:1147475 85.04312:7708 85.06854:1510 85.07716:3794 85.08412:4817 85.40492:3093 8…	0.0977	0.0811	0.0607	0.0377	0.0808	0.117	0.107	0.0506	0.0581	0.0408	0.05	0.0743	0.0835	0.0744	0.064	0.0598	0.0728	0.0357	0.031	0.0525	0.0552	0.0865	0.0557	0.067	0.0396	0.0659	0.0733	0.0708	0.0735	0.0726
3099	1.320	218.13853	[M+H]+	CAR 3:0	TRUE	Tier 2	889.75	53.03893:1336 60.08104:8179 61.77028:1071 72.08081:1297 76.05608:1117 77.35448:1128 80.49689:1030 85.02846:58579 86.41456:1235 95.04902:2874 99.07388:1041 105.04462:1455 109.10225:1166 109.30773:1119 130.14310:1221 143.99953:1979 144.10190:2651 144.99525:2953 145.00127:1960 159.06519:9618 161.02625:1416 167.20952:1093 172.15257:1783 217.11513:1514 217.12495:1356 218.12770:1931 218.13950:19021 218…	0.00344	0.00403	0.00294	0.00275	0.00489	0.00318	0.00229	0.00583	0.004	0.00267	0.00512	0.00302	0.00295	0.0046	0.00234	0.006	0.00291	0.00284	0.00406	0.00373	0.00457	0.00534	0.00239	0.00463	0.00291	0.00446	0.00366	0.00385	0.00363	0.00388
3815	2.657	232.15445	[M+H]+	CAR 4:0	TRUE	Tier 1	818.5	51.34995:927 60.08102:7840 60.44216:1181 65.38687:1015 69.62912:1027 71.04922:1188 82.50179:982 84.95974:7437 85.02838:81855 110.12119:1060 122.09644:1068 122.66611:1055 129.86592:1308 134.51312:1108 143.32741:1142 144.10199:3568 158.92796:3223 173.08067:14092 174.12808:1914 176.93817:2437 180.89925:1073 192.25395:1118 204.93343:1720 215.38914:3169 218.94115:1197 232.15433:32092 232.92830:4751	0.0164	0.0052	0.00676	0.00796	0.00694	0.00653	0.00616	0.00793	0.00373	0.00511	0.00383	0.00512	0.00446	0.00361	0.016	0.00592	0.00564	0.00392	0.00617	0.00354	0.00605	0.00481	0.00435	0.00415	0.00577	0.00676	0.00587	0.00602	0.00615	0.00639
3816	2.488	232.15469	[M+H]+	CAR 4:0	TRUE	Tier 1	777	52.95612:1064 53.10229:924 60.08105:3464 63.61013:1084 84.95967:3949 85.02841:32148 85.54235:984 91.79974:1059 103.65901:1111 151.96794:1340 158.92813:1194 173.08058:6620 174.12799:1063 193.34155:1072 204.93336:1201 216.42778:1362 216.43785:1822 216.51575:1216 228.51131:1288 232.15456:10358 232.92821:3352	0.00223	0.00195	0.00219	0.00318	0.00611	0.00322	0.00299	0.0036	0.00219	0.00242	0.002	0.00026	0.000212	0.00448	0.000849	0.00443	0.0047	0.00129	0.00202	0.00142	0.000578	0.000688	0.000404	0.00143	0.00359	0.00231	0.00237	0.00226	0.00255	0.00232
4451	4.171	244.15460	[M+H]+	CAR 5:1	TRUE	Tier 2	874	50.31242:1034 56.84602:1282 60.08100:1732 63.94064:1168 83.04910:3331 85.02842:33495 95.28862:1177 101.06005:1552 107.96693:2973 135.80844:1228 140.33258:1100 185.08087:10775 214.75891:2348 214.76891:1939 244.15422:7650 248.93274:1227	0.00377	0.00205	0.002	0.00325	0.00247	0.00368	0.00276	0.00159	0.00106	0.00177	0.00133	0.00073	0.000617	0.00172	0.00111	0.00169	0.0029	0.0011	0.00109	0.00221	0.00124	0.00157	0.00091	0.00112	0.00306	0.00278	0.00193	0.00197	0.00196	0.00197
4549	4.785	246.17018	[M+H]+	CAR 5:0	TRUE	Tier 1	845.75	57.07015:2366 58.53047:953 60.08113:2925 60.88359:1028 61.91785:1096 62.99376:1008 63.21272:1036 73.63557:1156 85.02845:48993 101.41411:1163 118.84347:1200 174.86235:1261 187.09639:9424 215.82092:2181 246.17007:18704	0.00643	0.00354	0.00334	0.00581	0.00773	0.00679	0.00563	0.00343	0.0026	0.00342	0.00226	0.000655	0.000666	0.00597	0.00124	0.00595	0.00673	0.00175	0.00232	0.00216	0.00153	0.00159	0.00102	0.00153	0.00535	0.00438	0.00361	0.00354	0.00371	0.00354
4550	4.949	246.17018	[M+H]+	CAR 5:0	TRUE	Tier 1	843	54.12268:1086 60.08104:3895 62.36991:1208 85.02841:45745 85.06489:2068 106.46383:1038 120.44674:1052 123.48482:1058 141.42764:1386 149.95711:1145 187.09671:7728 216.42459:1797 216.43427:1728 241.80939:1180 246.16986:18937 249.90564:1027	0.00324	0.00288	0.00241	0.00393	0.00689	0.00368	0.00362	0.00278	0.00266	0.00419	0.00213	0.000544	0.000618	0.0046	0.00107	0.00413	0.00625	0.00142	0.00224	0.00242	0.00121	0.0011	0.00111	0.00157	0.0061	0.00215	0.0028	0.00307	0.00289	0.00285
4663	1.090	248.14925	[M+H]+	CAR 4:0-OH	TRUE	Tier 2	N/A	56.99951:1174 57.04342:1123 57.74078:1070 60.08099:21596 60.80759:1118 62.46699:1062 68.37958:1088 69.03364:1314 69.97556:1122 72.08076:1437 74.02605:1295 76.87613:1174 84.04414:1354 85.02840:171483 85.04514:1317 85.07815:1465 87.04412:6960 90.23009:1183 101.24480:1183 103.03898:23292 105.05471:2012 129.14165:1093 141.16049:1085 144.10190:7371 145.04970:6673 154.94200:1334 172.95229:2044 177.3151…	0.0289	0.0259	0.0234	0.0144	0.0215	0.0345	0.0232	0.0161	0.00942	0.00694	0.015	0.0121	0.0179	0.0194	0.0143	0.0132	0.0156	0.00712	0.0118	0.0143	0.0208	0.0228	0.0118	0.0198	0.0115	0.015	0.0178	0.0182	0.0178	0.0176
4664	0.958	248.14938	[M+H]+	CAR 4:0-OH	TRUE	Tier 2	N/A	60.08098:35354 61.41885:1066 69.03381:2241 84.08094:2366 85.02839:282307 87.04408:13832 90.62772:1109 94.83462:1120 98.61481:1144 103.03899:47120 105.05471:3042 109.28205:1192 144.10165:9004 145.04958:13984 149.01256:3154 162.17136:1253 169.01065:1351 172.54477:1201 189.07570:45073 204.12273:1463 214.92897:3976 230.03540:7005 233.85699:1308 247.54083:1209 248.04585:20810 248.14920:221912	0.0842	0.0892	0.0606	0.0351	0.0596	0.0966	0.0775	0.0491	0.0294	0.0241	0.0467	0.0363	0.0578	0.0557	0.0419	0.0398	0.0446	0.021	0.0319	0.0389	0.0519	0.0618	0.0355	0.0433	0.0289	0.0443	0.0512	0.0495	0.0518	0.0529
5330	8.061	260.18594	[M+H]+	CAR 6:0	FALSE	Tier 1	N/A	null	0.00025	0.000222	0.000162	7.32e-05	0.000173	0.000246	0.000119	0.00033	7.68e-05	4.61e-05	0.000154	0.000168	0.000305	8.52e-05	0.000221	7.21e-05	0.000186	7.58e-05	0.000168	0.000153	0.000209	0.000202	9e-05	0.000421	5.37e-05	0.000122	0.000187	0.000181	0.000141	0.000157
5432	1.506	262.16489	[M+H]+	CAR 4:0-DC	TRUE	Tier 2	N/A	56.82386:1223 57.03376:2247 59.04934:22832 59.07335:1908 60.08099:68406 60.09029:1072 64.95844:1200 73.47386:1346 73.53114:1338 83.04924:4781 84.97845:3035 84.98117:1700 84.98775:2845 85.02840:672985 85.04429:3707 85.06813:1227 85.07053:1917 85.07703:3552 85.40485:1427 93.84827:1453 125.22067:1424 129.05582:1224 144.10185:26004 145.04950:169943 149.61133:1200 185.08084:30756 200.16052:1276 203.09…	0.0679	0.0573	0.0554	0.0544	0.0575	0.0853	0.0738	0.0716	0.0553	0.0439	0.0531	0.0625	0.0464	0.0911	0.0743	0.0819	0.119	0.0534	0.0527	0.0549	0.0502	0.0883	0.0475	0.0708	0.0992	0.0952	0.0691	0.0697	0.0693	0.0702
6084	0.941	276.14441	[M+H]+	CAR 5:0-DC	TRUE	Tier 2	N/A	52.02686:1084 53.12488:1122 57.03385:3443 58.06545:2035 59.17435:1489 60.08102:61883 79.08433:1194 81.49620:1322 84.04444:4522 85.02846:260785 87.04416:32571 92.68510:1212 103.03908:18550 103.06294:1228 115.03913:60235 117.11835:1176 125.02111:1232 130.05019:7744 133.04984:6515 144.10201:16462 147.07654:5311 160.34351:1325 197.62502:1054 199.06021:19918 200.08528:7363 207.90848:1167 217.00101:230…	0.025	0.0307	0.0176	0.0235	0.0285	0.0641	0.0409	0.0257	0.0386	0.0527	0.0475	0.0218	0.0372	0.0437	0.0269	0.0241	0.0309	0.0207	0.0274	0.0362	0.0462	0.0536	0.0419	0.0327	0.0486	0.0858	0.0438	0.0438	0.044	0.0431
6089	2.160	276.18054	[M+H]+	CAR 6:0-OH	TRUE	Tier 2	N/A	56.20929:983 59.63847:1189 60.08095:1336 69.06997:2399 80.19699:1058 85.02850:7957 109.30762:1075 110.06168:1136 112.09384:1090 115.07545:3577 125.27240:1127 165.19763:1224 174.76863:1079 197.75499:1088 199.09531:1193 215.39732:2989 222.04456:1127 241.21750:1219 276.18063:5319	0.00197	0.00124	0.00119	0.00134	0.00112	0.00162	0.00141	0.00124	0.00148	0.00124	0.00128	0.000668	0.0013	0.00166	0.00143	0.00151	0.00128	0.000916	0.00144	0.00109	0.00148	0.00162	0.000867	0.00126	0.00121	0.00143	0.00133	0.00141	0.0013	0.00132
6090	4.016	276.18063	[M+H]+	CAR 6:0-OH	TRUE	Tier 2	N/A	57.18354:1008 60.08101:1865 60.62014:1096 69.06992:1986 70.82950:965 71.67467:1000 76.03561:1082 83.06293:1003 84.70792:1212 85.02843:20137 87.53463:1081 103.03907:1119 103.74374:1140 115.07542:2280 145.04947:1914 146.05351:1229 189.04370:1083 214.67516:1867 214.68544:1520 217.10744:1629 276.18088:17065	0.00161	0.00162	0.00184	0.000774	0.00257	0.00261	0.00141	0.00111	0.0011	0.000712	0.0015	0.000422	0.00136	0.00131	0.000756	0.00163	0.00122	0.000525	0.000845	0.000692	0.00142	0.00201	0.000855	0.00163	0.000877	0.00345	0.00147	0.00144	0.00143	0.00142
6091	3.718	276.18069	[M+H]+	CAR 6:0-OH	TRUE	Tier 2	N/A	60.08100:2114 69.06998:1217 76.79372:1134 81.45666:979 85.02842:19967 86.82034:1035 93.30030:1175 103.03885:1597 111.34714:1322 115.07536:1448 140.36520:1111 145.04944:1881 171.34088:1188 176.14223:1195 217.10684:1506 218.56184:1817 235.89381:1291 259.40549:1172 276.18073:15547	0.00219	0.00242	0.0025	0.00123	0.00336	0.00336	0.00184	0.00174	0.00132	0.000932	0.002	0.000776	0.00162	0.00214	0.0012	0.00278	0.00197	0.00091	0.00133	0.00124	0.00213	0.00276	0.00121	0.00253	0.00139	0.00371	0.00205	0.00201	0.00191	0.00191
7602	8.343	304.21191	[M+H]+	CAR 8:0-OH	TRUE	Tier 2	N/A	50.62457:1125 50.83807:1213 51.60265:1091 60.08112:3096 62.26532:1109 62.88940:1026 64.91676:1376 85.02847:14319 125.09608:1405 138.10114:1122 145.04947:2371 147.23218:1344 159.89114:1226 190.21623:1121 212.08858:2784 212.10089:4800 227.12537:1144 261.55524:1209 276.75873:1191 304.21194:12428	0.000769	0.000639	0.000553	0.000426	0.000508	0.000683	0.000564	0.000356	0.000307	0.000352	0.000418	0.000227	0.000364	0.0004	0.000436	0.000388	0.00045	0.000293	0.000294	0.000346	0.000512	0.00057	0.000465	0.000502	0.000452	0.000563	0.000456	0.000486	0.000493	0.000484
8201	10.797	316.24844	[M+H]+	CAR 10:0	TRUE	Tier 1	707.75	57.03375:1193 60.08106:8651 61.24929:1158 65.47240:1051 71.08547:2131 80.57681:1330 81.47333:1165 85.02843:101356 93.39580:1143 95.08553:1587 113.49889:1145 114.50314:1243 127.02424:1536 130.78842:1258 143.25407:1163 144.10181:2113 155.14302:2515 157.24117:1411 167.30727:1268 180.58575:1193 190.76349:1428 195.09560:1266 212.87553:1223 213.91255:4407 244.14354:4457 257.17487:9624 259.11810:3602 26…	0.00872	0.00264	0.00221	0.00257	0.00381	0.00209	0.00162	0.0121	0.00136	0.00145	0.00217	0.00241	0.00609	0.00213	0.0114	0.0027	0.00427	0.000932	0.00491	0.00111	0.0036	0.00122	0.00247	0.00166	0.00196	0.00239	0.00363	0.00378	0.00373	0.00359
9762	12.624	344.27957	[M+H]+	CAR 12:0	TRUE	Tier 1	827	51.28019:1034 52.54985:1021 54.50766:1045 60.08098:1959 67.13652:1393 82.01662:1133 85.02846:19470 98.87038:1461 99.40120:1240 124.35769:1258 160.18042:1106 173.68228:1289 212.78783:4338 212.79997:2491 232.92827:1452 285.20615:1987 344.27908:12457 344.31375:1279	0.000996	0.000542	0.000646	0.000523	0.000285	0.000881	0.000767	0.000815	0.000453	0.000605	0.00048	0.000481	0.000736	0.000599	0.000581	0.000575	0.00106	0.000541	0.00027	0.00104	0.000475	0.0009	0.000514	0.000596	0.000772	0.000836	0.000655	0.000652	0.000681	0.000666
10576	13.222	358.29486	[M+H]+	CAR 13:0	TRUE	Tier 2	838.75	56.81834:1204 60.08094:2387 62.03312:1333 75.50275:1094 77.40250:1090 77.77135:1157 85.02837:23565 90.97652:1647 118.25040:1444 131.45261:1182 139.05128:1067 142.86162:1209 200.87837:1177 202.76495:1257 214.63773:3963 299.22186:1952 358.29510:12256	0.000262	9.22e-05	0.000101	0.000192	4.15e-05	0.000214	6.58e-05	5.36e-05	2.33e-05	1.01e-05	9.86e-06	1.52e-05	3.86e-05	2.98e-05	7.9e-05	1.15e-05	0.000116	0.00427	0.00196	0.00388	0.00295	0.00468	0.00343	0.00804	0.0047	0.0112	0.00185	0.00185	0.00194	0.00188
11086	11.786	368.27939	[M+H]+	CAR 14:2	TRUE	Tier 2	763.25	55.26812:1173 55.96813:1179 60.08097:3243 60.62809:1074 64.15196:1068 69.06989:5698 72.65597:1193 85.02840:12649 85.73935:1250 88.87495:1212 90.97662:2865 95.08529:1563 97.10128:2897 107.96693:1587 109.10123:2383 111.35233:1386 130.14809:1181 134.53163:1186 144.10208:1358 152.74257:1454 171.06412:1554 199.05258:1306 201.06873:1195 203.60046:1241 215.81483:1740 297.56009:1396 334.76099:1207 368.27…	0.00208	0.0011	0.000891	0.00127	0.000944	0.00156	0.000983	0.000855	0.000748	0.000794	0.000957	0.000222	0.000579	0.00114	0.00112	0.00112	0.00161	0.000661	0.000591	0.000867	0.00132	0.0015	0.000591	0.000674	0.00133	0.00121	0.00104	0.00105	0.00107	0.00106
11225	13.493	370.29498	[M+H]+	CAR 14:1	TRUE	Tier 2	752.75	55.07140:1234 60.08104:1348 63.21133:1114 68.76694:1144 70.05106:1155 75.80465:1400 85.02843:8312 90.97665:6731 92.07520:1147 94.53077:1457 97.54861:1168 145.06628:1185 151.76465:1208 158.58102:1466 163.46101:1259 176.55901:1278 188.26443:1210 206.02637:1234 219.47369:1446 220.93468:1749 285.60989:1255 306.41531:1254 370.29480:6198	0.000716	0.000333	0.000377	0.000247	0.000165	0.000391	0.000423	0.000486	0.00026	0.000354	0.000243	0.00035	0.000484	0.000342	0.00034	0.000307	0.00056	0.000507	0.000168	0.000875	0.000333	0.00062	0.00034	0.000436	0.000547	0.000689	0.000457	0.000425	0.000416	0.000411
12218	12.572	388.30569	[M+H]+	CAR 14:0-OH	TRUE	Tier 2	N/A	53.13908:1173 55.31471:1125 60.08102:1275 85.02843:10856 88.62540:1383 90.97666:1633 93.90892:1502 100.68174:1231 118.07380:1549 147.56693:1331 153.29898:1332 175.13123:1149 205.31557:1161 216.33354:2675 218.08913:1194 258.05307:2530 388.30551:8004	0.000543	0.000458	0.00049	0.000307	0.000298	0.000624	0.000557	0.000429	0.000284	0.00024	0.000388	0.000189	0.000387	0.000296	0.000292	0.000318	0.000306	0.000246	0.000202	0.000325	0.000371	0.000416	0.000306	0.000489	0.000422	0.000398	0.000391	0.000388	0.000386	0.000386
12679	15.288	398.32626	[M+H]+	CAR 16:1	TRUE	Tier 2	794.25	51.21223:1060 60.97314:976 61.20506:1000 70.09255:1074 70.21874:1190 71.96241:1293 85.02847:9311 87.36881:1229 102.90858:1569 115.97797:1408 211.97859:7418 216.81738:1309 269.98233:1373 352.87003:1312 365.66428:1242 370.71140:1120 398.32642:8639	0.000965	0.000551	0.000626	0.000589	0.000431	0.000802	0.000681	0.00049	0.000447	0.000419	0.00045	0.00039	0.000488	0.000404	0.00043	0.00043	0.000694	0.000442	0.000316	0.000541	0.000578	0.00073	0.000453	0.000505	0.00068	0.000742	0.000576	0.00059	0.000597	0.000661
12680	15.083	398.32629	[M+H]+	CAR 16:1	TRUE	Tier 2	855.25	53.96708:1328 60.08103:1842 65.37608:1274 68.35358:1232 71.65937:1364 84.68163:1127 85.02840:16073 85.74290:1295 187.82045:1234 213.05609:5171 387.82391:1348 398.32690:11406	0.00119	0.000835	0.000945	0.000888	0.000607	0.00107	0.000934	0.000852	0.000635	0.000723	0.000618	0.000509	0.000632	0.000725	0.000675	0.000792	0.000963	0.000586	0.000445	0.000759	0.000616	0.000952	0.000605	0.000621	0.000973	0.000887	0.000852	0.000807	0.000855	0.000834
12681	15.188	398.32648	[M+H]+	CAR 16:1	TRUE	Tier 2	821.25	60.08079:1557 62.46661:1119 65.27997:1078 70.23067:1160 85.02840:12810 90.72523:1118 118.17580:1424 147.44365:1369 161.73946:1264 163.19827:1376 215.86433:3451 324.32855:1205 333.81531:1593 365.00760:1176 398.32611:8435	0.000975	0.000585	0.000598	0.000546	0.000324	0.00072	0.000658	0.000803	0.00058	0.000549	0.000551	0.000487	0.000698	0.000646	0.000668	0.000608	0.000748	0.000644	0.000429	0.000768	0.000521	0.000757	0.000607	0.000671	0.000775	0.000823	0.000689	0.000698	0.000706	0.000688
12772	16.488	400.34235	[M+H]+	CAR 16:0	TRUE	Tier 2	893.75	53.45012:1187 55.42469:1412 60.08102:11747 73.89110:1223 75.04804:1144 82.61485:1275 85.02842:111036 85.50658:1362 92.45033:1227 95.08549:1707 105.59344:1347 106.81943:1185 108.59196:1160 136.31636:1435 144.10168:3874 182.89243:1269 215.60965:2366 215.62041:2565 239.23703:2501 304.52872:1220 341.26813:9145 400.34241:69855	0.0318	0.0214	0.0232	0.022	0.0137	0.0333	0.0257	0.02	0.0158	0.0161	0.0179	0.012	0.0163	0.0193	0.0163	0.0204	0.0241	0.0157	0.00986	0.0177	0.0168	0.024	0.0183	0.0194	0.0226	0.0245	0.0203	0.0199	0.0204	0.0207
13367	17.353	414.35718	[M+H]+	CAR 17:0	TRUE	Tier 2	772.25	50.09930:1172 57.07024:1650 71.08555:2418 78.92072:1284 81.37183:1406 85.02843:16701 87.18189:1225 89.05962:4088 97.46577:1312 98.01288:1234 121.06497:3795 133.08566:1353 135.99750:1371 165.09132:1520 197.10707:1141 216.70129:2625 237.52325:1316 271.15421:4808 312.86942:1173 328.18201:1218 355.28406:1328 414.26028:3314 414.35803:10155	0.000648	0.000497	0.000494	0.000568	0.000362	0.000709	0.000623	0.000359	0.000314	0.000396	0.000402	0.00026	0.000383	0.000484	0.000452	0.000512	0.000672	0.000467	0.00019	0.000495	0.000392	0.000607	0.000438	0.000535	0.000636	0.000624	0.000554	0.000523	0.000468	0.000556
13476	14.514	416.33688	[M+H]+	CAR 16:0-OH	TRUE	Tier 2	N/A	52.42315:1102 57.00048:1291 60.08100:1999 64.40269:1140 85.02842:23754 88.88567:1240 93.73099:1323 145.04913:2386 196.39761:1288 212.05914:6170 229.86044:1143 293.91476:1508 415.50452:1512 416.33734:16910	0.00169	0.00149	0.00162	0.000907	0.00114	0.00192	0.00181	0.0013	0.0011	0.000997	0.00134	0.000622	0.00131	0.000985	0.000964	0.000885	0.00102	0.00068	0.000685	0.000904	0.00135	0.00138	0.00113	0.00218	0.00103	0.00151	0.00134	0.00132	0.00134	0.00129
13779	15.677	424.34155	[M+H]+	CAR 18:2	TRUE	Tier 2	836.5	52.62507:1144 55.34945:1261 60.08104:1993 72.13815:1228 72.94169:1080 76.42107:1245 85.02843:11509 99.14236:1219 101.10986:1378 133.55197:1419 139.16635:1351 205.07272:1398 214.71936:3242 321.16302:1509 424.34259:9565	0.000916	0.000782	0.000702	0.000579	0.000587	0.000829	0.000855	0.000388	0.000268	0.000408	0.000391	0.000298	0.000426	0.000402	0.000336	0.000324	0.000398	0.000355	0.000361	0.0005	0.000433	0.0006	0.000568	0.000505	0.000746	0.000587	0.000558	0.000532	0.000533	0.000533
13881	17.601	426.35727	[M+H]+	CAR 18:1	TRUE	Tier 2	759.25	52.63814:1117 58.65919:1075 60.08099:2100 62.33709:1197 66.11629:1105 67.45363:1014 76.96354:1444 80.21405:1397 85.02840:11442 95.81704:1479 117.26481:1402 142.94984:1244 166.81558:1230 166.90813:1079 192.54558:1600 212.02333:4185 212.03653:4678 273.02792:1713 305.11230:1662 326.25363:1284 381.19702:1336 400.64520:1503 426.35773:7511	0.000325	0.000259	0.0002	0.000132	0.000187	0.000224	0.00011	0.000353	0.000271	0.000145	0.000213	0.000192	0.000395	9.82e-05	0.000219	9.17e-05	0.000196	0.000186	9.25e-05	0.000187	0.000141	0.000322	0.000139	0.00112	0.000218	0.000183	0.000178	0.000163	0.000144	0.000144
13882	16.875	426.35760	[M+H]+	CAR 18:1	TRUE	Tier 2	897.25	51.50000:1664 57.03386:4401 57.07026:2105 60.08103:32202 65.80857:1351 67.05437:2549 69.07001:2941 71.08570:3549 81.06995:3923 83.08556:3802 84.97980:1423 85.02847:265347 85.10129:2226 93.07006:2260 95.08547:3452 97.10125:3837 101.17239:1296 107.08569:1569 109.10142:2078 113.08121:1338 121.10125:3504 132.82339:1443 133.76947:1560 135.11699:2728 138.64563:1287 139.91994:1509 144.10216:9614 153.127…	0.0209	0.0117	0.0135	0.0141	0.00664	0.0164	0.0153	0.0119	0.00804	0.00956	0.00843	0.00576	0.0099	0.01	0.0098	0.011	0.0138	0.0113	0.0055	0.0124	0.00885	0.0154	0.0103	0.0108	0.0162	0.0133	0.0114	0.0116	0.0115	0.0113
13971	17.835	428.37360	[M+H]+	CAR 18:0	TRUE	Tier 1	896.75	55.05456:1909 55.41300:1331 56.59945:1579 57.03378:17915 57.07016:24410 58.06548:4046 58.42086:1535 60.07160:2438 60.08105:186290 60.11063:1522 66.82702:1464 67.05451:5261 69.07000:7575 70.73167:1462 71.08562:25258 72.28606:1601 74.80890:1674 81.06995:11707 83.08559:8738 84.65388:4759 84.80178:1624 84.98065:5761 84.98833:2625 85.01247:8593 85.02844:1604645 85.04322:12150 85.06973:3024 85.07806:70…	0.0726	0.0577	0.0594	0.0497	0.0489	0.083	0.0663	0.0594	0.0633	0.0418	0.0629	0.0381	0.0551	0.0543	0.0437	0.0574	0.0644	0.0441	0.0301	0.0424	0.0583	0.0715	0.0603	0.133	0.0522	0.0643	0.0614	0.0602	0.0614	0.0618
14674	16.420	444.36813	[M+H]+	CAR C18:0-OH	TRUE	Tier 2	N/A	54.27241:1125 59.64531:1169 60.08102:4771 60.85067:1186 60.91255:1287 61.60352:1296 81.20394:1273 83.03827:1364 85.02840:36146 90.23971:1311 90.97657:1550 94.01892:1244 103.03901:1502 145.04919:1961 182.99136:1306 200.99525:1266 219.42220:1855 322.43484:1323 444.36850:31782	0.00137	0.00179	0.00131	0.000753	0.00172	0.00148	0.00142	0.00164	0.00126	0.000997	0.00175	0.000775	0.00162	0.00114	0.000902	0.0011	0.00126	0.000761	0.00109	0.00077	0.00222	0.00206	0.00159	0.00296	0.00074	0.00159	0.00137	0.0014	0.00141	0.00136
14821	15.625	448.34213	[M+H]+	CAR 20:4	TRUE	Tier 2	848.75	50.81006:1087 51.85525:1352 52.62658:1195 55.05451:3382 56.08545:1490 59.38874:1180 60.08104:14329 60.41298:1223 67.05432:9531 69.06997:4371 78.70033:1215 79.05417:4339 79.38855:1526 81.06993:13738 82.64929:1320 83.08552:3803 85.02844:79844 91.05415:3507 93.06997:8235 95.08559:10175 99.21986:1336 105.06995:3138 107.08555:5829 107.96677:1530 109.10130:2938 110.11338:1400 119.08576:5210 121.10119:5…	0.0216	0.0165	0.0144	0.0141	0.0128	0.0175	0.0171	0.0113	0.0104	0.00969	0.00959	0.00885	0.0119	0.0118	0.0112	0.0102	0.0139	0.00902	0.00784	0.00953	0.011	0.0154	0.0125	0.0109	0.0123	0.0129	0.0127	0.0131	0.0134	0.0131
14906	15.817	450.35742	[M+H]+	CAR 20:3	TRUE	Tier 2	786.25	53.16531:1114 57.67514:1179 60.08112:2168 60.79789:1196 68.15309:1228 69.06992:8417 70.15255:1117 73.97397:1340 81.06989:7001 85.02839:5681 87.53871:1105 95.08544:4280 109.10128:2253 120.14645:1222 123.11662:2674 137.13266:2242 144.10208:1574 209.86496:1373 213.04031:4714 312.58679:1554 450.35797:17194	0.00449	0.00243	0.00222	0.00114	0.00147	0.00599	0.00205	0.00245	0.000836	0.00155	0.000593	0.000663	0.00189	0.00168	0.00205	0.00157	0.00255	0.0022	0.000618	0.00167	0.00109	0.00301	0.00217	0.00244	0.0027	0.00324	0.00214	0.00221	0.00226	0.00215
14907	16.309	450.35754	[M+H]+	CAR 20:3	TRUE	Tier 2	803.5	54.15757:1180 56.52890:1249 62.02107:1474 64.75053:1220 68.10403:1315 79.15237:1371 85.02840:5652 99.81166:1132 107.41493:1285 159.21165:1538 219.38672:1716 265.28333:1430 432.84781:1636 450.35815:5797	0.000473	0.000418	0.000255	0.000255	0.000311	0.00045	0.000292	0.000413	0.000265	0.000209	0.00033	0.000207	0.000366	0.000367	0.000284	0.000366	0.000456	0.000211	0.000169	0.00026	0.000255	0.000483	0.000255	0.000638	0.00032	0.000232	0.000343	0.00033	0.000334	0.000348
15099	17.916	454.38873	[M+H]+	CAR 20:1	TRUE	Tier 2	905.75	57.03371:3155 57.07015:2973 60.08097:25067 67.05424:1801 69.06983:2488 71.08559:1633 71.77788:1510 74.02192:1283 81.06995:3629 85.02839:222164 85.07672:1291 85.10097:1892 91.34385:1349 95.08553:3121 95.99380:1293 96.95126:1492 97.10116:3693 101.44695:1441 107.08566:1341 109.10123:3070 111.11693:1663 124.79960:1265 135.11682:2798 144.10188:6979 149.13264:1666 171.13762:2550 177.16405:1406 186.2453…	0.0117	0.0106	0.00956	0.00968	0.00654	0.0119	0.00961	0.0112	0.00732	0.00632	0.00774	0.00415	0.00826	0.00665	0.00676	0.00597	0.00877	0.00766	0.00516	0.00708	0.00831	0.0104	0.00721	0.0136	0.00881	0.00868	0.00916	0.00893	0.00843	0.00882
15635	14.701	466.35281	[M+H]+	CAR C20:4-OH	TRUE	Tier 2	N/A	50.80420:1255 57.82090:1393 62.52821:1201 65.06799:1209 71.19634:1148 75.48604:1184 80.09205:1203 85.02842:7134 87.18053:1330 88.05054:1412 90.12928:1327 124.77195:1252 125.81559:1451 213.13707:5214 466.35141:7021	0.00116	0.000974	0.00074	0.00049	0.000791	0.00111	0.0011	0.00105	0.000591	0.000486	0.000803	0.000234	0.000639	0.000652	0.000462	0.000591	0.000724	0.000383	0.000513	0.000573	0.000753	0.000944	0.00055	0.00094	0.000684	0.000851	0.000736	0.000675	0.00076	0.000755
15772	16.797	470.38391	[M+H]+	CAR C20:1-OH	TRUE	Tier 2	N/A	50.23715:1106 53.59278:1213 53.86949:1248 78.46790:1276 85.02842:5981 90.20690:1537 102.09577:1312 105.46229:1338 117.77944:1181 154.66606:1391 177.03728:1375 217.12943:2163 470.38358:7230 472.51385:1455	0.000516	0.000591	0.000651	0.000159	0.000414	0.000551	0.000421	0.00097	0.000657	0.000298	0.000752	0.000309	0.000631	0.00055	0.000384	0.000576	0.000671	0.000216	0.000388	0.00034	0.00055	0.000623	0.000321	0.000578	0.000274	0.000682	0.000546	0.000485	0.000466	0.000426
15847	15.461	472.34235	[M+H]+	CAR 22:6	TRUE	Tier 2	788.75	50.57396:1145 60.08087:1783 60.70003:1252 60.98053:1069 61.63572:1308 63.18089:1148 66.14834:1397 67.05424:1747 82.39099:1264 85.02827:3822 95.11305:1390 107.08585:1511 138.16064:1440 167.35568:1314 192.74301:1335 208.51588:1605 218.53789:2026 438.32980:1304 472.34219:8307	0.000956	0.000744	0.000633	0.000636	0.000699	0.000619	0.000792	0.000896	0.000694	0.000717	0.000732	0.00043	0.000821	0.000745	0.000828	0.00084	0.000915	0.000569	0.000679	0.000733	0.000938	0.00104	0.000739	0.00077	0.0018	0.00102	0.000751	0.000817	0.00089	0.00078
16032	16.935	476.37347	[M+H]+	CAR 22:4	TRUE	Tier 2	826	66.14816:1343 69.93275:1391 85.02842:5225 96.54102:1290 145.03410:1318 146.11797:1321 185.68628:1252 186.25107:1403 218.60138:1367 390.02463:1658 476.37378:6172	0.000585	0.000564	0.000375	0.000382	0.000411	0.000529	0.000383	0.000583	0.000286	0.000195	0.000436	0.000229	0.000434	0.000352	0.000213	0.000244	0.000446	0.000141	0.000208	0.000296	0.000404	0.000664	0.000331	0.00123	0.000358	0.000286	0.000381	0.000403	0.000382	0.000393
16124	17.603	478.38901	[M+H]+	CAR 22:3	TRUE	Tier 2	786.5	51.09087:1145 53.17641:1070 59.90918:1141 60.08111:2387 67.05441:2737 69.13506:1120 75.75365:1152 76.73040:1216 80.90370:1229 81.06981:3002 81.17722:1192 85.02843:10359 85.51837:1137 88.58949:1255 89.10051:1491 95.08556:2413 95.50040:1250 104.27615:1340 107.91596:1185 109.10116:1447 189.82529:1361 213.62242:4590 213.63461:2079 233.17473:1232 283.68658:1418 331.40930:1199 478.32089:1887 478.38904:…	0.000771	0.000898	0.000552	0.000404	0.000669	0.000761	0.000405	0.000827	0.000275	0.000112	0.00048	0.000352	0.00052	0.000506	0.000203	0.000303	0.000512	9.46e-05	0.000416	0.000367	0.000555	0.000832	0.000389	0.00155	0.000259	0.000323	0.000457	0.000499	0.00044	0.000507
7298	16.225	298.27435	[M+H]+	NAE 16:1	TRUE	Tier 2	630.25	55.05452:3120 57.07011:1990 62.03461:1111 62.06023:145303 67.05433:2816 69.06997:7219 71.08533:1634 79.05422:1798 79.89877:1308 80.94790:2839 81.06981:5480 83.08555:6401 84.95975:3761 85.10120:1235 86.59574:1367 89.54788:1169 90.97676:1849 93.06995:2651 95.08549:5979 97.10131:5052 107.08549:2541 109.10145:1681 111.08094:1394 121.10128:4325 123.11711:1657 124.87151:1275 133.53406:1225 135.11705:31…	0.00711	0.00603	0.00768	0.00713	0.00778	0.0104	0.00975	0.00533	0.00551	0.00915	0.00591	0.00437	0.00533	0.0112	0.00736	0.00874	0.00638	0.00563	0.00517	0.00769	0.00746	0.00938	0.00731	0.00627	0.0127	0.0079	0.00768	0.00749	0.0073	0.00723
7302	16.368	298.27444	[M+H]+	NAE 16:1	TRUE	Tier 2	665.25	54.61551:1068 57.07024:1446 62.06026:35455 64.01060:1192 67.05440:1656 67.07955:1272 68.85869:1170 69.06992:2758 75.56450:1044 78.60762:1093 80.94783:3773 81.06992:1718 83.08548:1550 84.95985:2732 90.97652:1443 97.26847:1214 108.38609:1346 117.53493:1192 121.10122:1911 154.97971:1187 172.41872:1098 203.11034:1194 235.01744:1234 235.41216:1083 281.24783:2671 285.26895:1152 298.27426:13959	0.00234	0.00213	0.00258	0.00205	0.00267	0.00352	0.00313	0.00231	0.00262	0.00345	0.00235	0.0022	0.00257	0.00563	0.00344	0.00442	0.0028	0.00247	0.00264	0.00356	0.00311	0.00381	0.00314	0.00273	0.00587	0.00323	0.00309	0.00305	0.00314	0.00297
7430	17.618	300.28979	[M+H]+	NAE 16:0	TRUE	Tier 2	615.5	52.89436:1522 53.24675:1556 53.56490:1606 55.05454:15356 57.06207:2468 57.07016:236581 57.09704:2400 61.82657:9270 61.91886:1956 62.01423:3687 62.02884:17723 62.03090:8528 62.03447:6260 62.05101:25958 62.06021:3263787 62.07035:16314 62.07885:2518 62.08512:2597 62.08669:2996 62.09076:27687 62.10542:1938 62.20210:2390 62.22681:2598 62.29488:11044 67.05434:44027 69.06998:39631 71.04939:2336 71.08560…	0.144	0.109	0.158	0.125	0.154	0.182	0.156	0.101	0.101	0.15	0.0991	0.0819	0.093	0.18	0.142	0.158	0.132	0.0897	0.12	0.173	0.139	0.145	0.115	0.104	0.252	0.163	0.135	0.134	0.131	0.129
8650	16.868	324.28989	[M+H]+	NAE 18:2	TRUE	Tier 2	607.25	51.90585:1023 53.94104:1106 55.05452:2033 62.06022:70690 65.15123:1318 67.05424:5500 68.84825:1220 69.06994:3003 75.71526:1049 75.87082:1187 78.30568:1070 79.05419:1334 80.45069:1176 81.06988:6115 91.05411:1329 93.07018:1506 95.08551:7873 97.10121:2252 103.42309:1122 103.82748:1449 107.96681:1661 109.10117:3991 121.10121:1292 124.57323:1122 126.97085:1039 132.02678:1058 140.42050:1158 149.84506:1…	0.00673	0.00688	0.00807	0.00574	0.0106	0.011	0.00891	0.00406	0.00412	0.00555	0.0045	0.00398	0.00536	0.00813	0.00514	0.00623	0.00391	0.00495	0.00529	0.00603	0.00698	0.00841	0.00735	0.00805	0.0104	0.00788	0.00674	0.00694	0.00679	0.00645
8754	17.837	326.30530	[M+H]+	NAE 18:1	TRUE	Tier 2	642.5	50.18027:1411 53.73715:1440 55.05455:57636 57.03384:1482 57.07017:32874 60.04469:1892 61.82674:3969 61.82823:1396 62.02968:3341 62.03427:4706 62.04056:1569 62.04228:1879 62.05099:17963 62.06023:2155228 62.07040:11671 62.07901:2468 62.08524:3743 62.08677:1579 62.09001:2011 62.09154:3003 62.20200:1671 62.22706:2377 62.29480:3694 63.83281:1708 65.03871:2254 67.05437:57520 67.44059:1661 69.06999:1137…	0.191	0.139	0.195	0.171	0.187	0.233	0.207	0.132	0.125	0.18	0.118	0.111	0.116	0.218	0.177	0.189	0.162	0.131	0.144	0.204	0.17	0.187	0.155	0.129	0.299	0.197	0.165	0.168	0.172	0.17
8879	18.377	328.32095	[M+H]+	NAE 18:0	TRUE	Tier 2	631.75	50.71460:2611 54.99224:2750 55.00512:2479 55.05450:18519 57.07013:257922 61.82643:5777 61.82826:4750 62.02935:6148 62.03465:13192 62.05094:28106 62.06019:3731724 62.07033:20543 62.07899:4551 62.08498:8224 62.09040:5476 62.29324:3110 62.29491:6768 67.05434:45960 69.06996:32761 71.08559:203679 71.35033:2785 73.02835:3466 81.06989:84430 83.08556:55116 85.06496:3345 85.10122:147741 92.92361:2864 93.0…	0.14	0.119	0.169	0.11	0.25	0.269	0.164	0.116	0.0912	0.128	0.0927	0.0963	0.104	0.248	0.132	0.205	0.126	0.0863	0.146	0.167	0.151	0.138	0.107	0.121	0.258	0.169	0.178	0.178	0.179	0.175
9943	16.877	348.28955	[M+H]+	NAE 20:4	TRUE	Tier 2	606.75	58.48372:1104 62.06023:24167 67.05432:1920 69.06996:1285 71.99450:1428 79.05432:2035 81.06993:3235 91.05424:1849 93.06975:3428 95.08539:3594 105.06989:2399 107.08569:1786 111.74671:1193 116.32192:1235 119.08529:2267 119.94942:1129 121.10111:4685 131.08586:1497 133.10127:3886 135.11661:1493 135.63997:1270 137.55818:1211 142.39062:1102 145.10086:1277 147.11668:1362 149.09636:1392 149.13161:1362 157…	0.00662	0.0053	0.00614	0.0056	0.00676	0.00728	0.00714	0.00645	0.00764	0.00756	0.00602	0.00374	0.00392	0.00824	0.00624	0.00884	0.00665	0.00534	0.00631	0.00629	0.00543	0.00566	0.00486	0.00493	0.0107	0.00759	0.0066	0.00651	0.00635	0.00622
7439	14.687	300.29001	[M+H]+	SPB 18:1;O2	TRUE	Tier 2	816.75	52.49538:1125 54.71297:1056 56.04976:2023 57.07025:1028 67.05444:1199 69.06994:1838 71.08540:1135 74.34592:1184 83.08504:1271 93.07000:1067 95.08553:1767 95.58175:1139 124.50144:1185 142.40080:1237 153.08536:1193 163.80531:1320 198.07903:1271 219.21330:1939 252.26790:4265 264.26801:3636 282.27917:25252 300.23203:6036 300.29025:1696	0.00326	0.00403	0.00262	0.00408	0.0031	0.00281	0.00371	0.00363	0.00324	0.00318	0.00299	0.00381	0.00314	0.00333	0.00297	0.00299	0.003	0.00303	0.0037	0.00278	0.00303	0.00355	0.0038	0.00246	0.00461	0.00295	0.0034	0.0032	0.00303	0.00286
12814	19.043	401.34149	[M+H]+	OH-D3	TRUE	Tier 2	578.25	55.05458:2651 57.07012:8153 57.56219:1259 64.21326:1372 67.05427:6301 69.07002:11657 70.69948:1449 71.08556:5851 79.05428:3624 81.06995:37556 83.08547:10939 85.10118:1410 89.44434:1289 93.07005:9247 95.08564:41264 97.06483:3894 97.10136:8191 105.07004:6148 105.58024:1397 107.04930:2922 107.08559:13085 109.06474:1860 109.10136:15901 111.11679:4793 117.06986:1385 119.08562:6058 121.06461:1431 121.1…	0.0123	0.0122	0.00578	0.00721	0.011	0.0201	0.0144	0.0132	0.0121	0.00936	0.0152	0.00725	0.0104	0.0158	0.00701	0.0231	0.00995	0.0102	0.0166	0.00934	0.0198	0.0217	0.0122	0.0321	0.00623	0.0073	0.0241	0.0245	0.0226	0.0232
12817	18.844	401.34174	[M+H]+	OH-D3	TRUE	Tier 2	715.5	54.66861:1333 55.05433:4250 57.07014:7544 67.05442:9909 69.06996:11561 71.08537:5142 71.90126:1273 79.05406:2603 81.06997:24284 83.04900:1971 83.08553:9717 85.10094:1916 91.05422:1765 91.71629:1270 93.07008:6270 95.08559:66969 97.06488:15377 97.10123:9547 105.06979:4018 106.28577:1475 107.04916:2891 107.08572:9336 109.06454:5972 109.10127:23375 111.11684:6217 111.55550:1725 119.08569:6870 121.065…	0.0192	0.0171	0.0233	0.0186	0.0143	0.022	0.0182	0.0166	0.0131	0.0206	0.0157	0.0103	0.0126	0.0185	0.0174	0.0229	0.0143	0.0153	0.0169	0.021	0.0195	0.0209	0.0175	0.0138	0.0173	0.019	0.0245	0.024	0.0239	0.0233
14414	16.189	438.29782	[M+H]+	LPE P-16:0	TRUE	Tier 2	910.5	50.38012:1258 55.05453:2974 56.04975:3744 57.07008:2751 58.06540:2648 62.06034:1109 67.05424:3450 69.06986:5863 74.06004:1508 81.06986:4030 83.08545:4773 84.08079:17620 85.10123:2075 95.08546:4161 97.10110:2435 98.09628:4113 98.98421:2972 111.97912:1341 118.82989:1328 124.56955:1268 142.02644:1796 155.01035:12178 199.57487:1390 219.39217:1257 266.28415:234414 284.29498:95725 364.26123:17542 403.3…	0.0218	0.0157	0.0146	0.0166	0.00767	0.0213	0.0207	0.0128	0.0139	0.0176	0.0119	0.0115	0.0129	0.0199	0.0167	0.0154	0.0228	0.0138	0.0114	0.0199	0.0118	0.0153	0.0142	0.00899	0.019	0.0199	0.0162	0.0161	0.0166	0.0164
14971	14.270	452.27710	[M+H]+	LPE 16:1	TRUE	Tier 2	724	58.26811:1234 62.06018:1641 69.12410:1316 72.83504:1394 81.88187:1133 83.08569:1214 87.07510:1363 97.93358:1231 146.31546:1256 158.31119:1234 160.35939:1251 183.51056:1563 200.56752:1479 217.33348:2432 311.25864:14827 325.84311:1414 406.12415:1944 424.13327:2513 429.13831:1622	0.00154	0.00215	0.00142	0.00171	0.00226	0.00191	0.00203	0.00225	0.00171	0.00162	0.00178	0.00137	0.00133	0.00224	0.00149	0.00219	0.0015	0.00125	0.00207	0.00124	0.00157	0.00144	0.00134	0.00121	0.00201	0.00135	0.00141	0.00165	0.00184	0.00196
15084	15.281	454.29260	[M+H]+	LPE 16:0	TRUE	Tier 2	799.5	50.59373:1178 53.42251:1218 53.70742:1141 57.03377:1778 57.07012:10349 59.13571:1271 59.76338:1155 60.68695:1247 67.05414:1395 69.06987:2521 71.08555:8778 81.06981:3931 83.08541:4120 85.10126:6020 95.08562:6188 96.26672:1324 97.10122:1829 109.10116:2827 123.11700:1774 198.29759:1498 207.86023:1435 239.23686:2036 257.24728:1699 261.14276:1224 277.15945:1325 313.27390:77063 343.08286:1452	0.00542	0.00577	0.00513	0.00438	0.0068	0.00734	0.00612	0.00615	0.00463	0.00397	0.00501	0.00447	0.00415	0.00676	0.00484	0.00641	0.00467	0.00363	0.00608	0.00467	0.00557	0.00519	0.00405	0.00491	0.00499	0.00544	0.00519	0.00573	0.00585	0.00576
15085	15.677	454.29269	[M+H]+	LPE 16:0	TRUE	Tier 2	800	57.03381:2305 57.07016:13344 60.04886:1236 62.06027:25702 67.05434:2193 69.06996:1951 71.08561:12803 81.06995:4941 83.08558:3635 85.10124:8346 91.68176:1361 95.08553:7700 97.10116:2799 98.98426:1557 103.07568:1294 109.10137:3703 117.83139:1321 118.70911:1306 123.11714:2444 144.90295:1480 155.01022:8359 175.78374:1429 198.05266:2044 212.30322:7255 216.06313:2824 239.23688:3193 282.27933:20837 313.…	0.0389	0.0429	0.0359	0.0322	0.0488	0.0481	0.0389	0.0503	0.0378	0.0366	0.0414	0.0333	0.0379	0.0566	0.0395	0.0518	0.0395	0.0314	0.0477	0.0355	0.0452	0.0375	0.037	0.0415	0.0376	0.044	0.0403	0.0441	0.0446	0.0436
15552	16.547	464.31360	[M+H]+	LPE P-18:1	TRUE	Tier 2	878	52.96047:1288 55.05450:4070 56.04987:2982 57.07012:1214 58.06534:1846 67.05432:6071 67.61831:1210 69.06992:4492 70.06520:2728 70.38383:1276 77.39634:1435 81.06995:8006 83.08556:3207 84.08070:7844 93.07011:1831 95.08556:5901 97.10117:2466 98.98418:4063 107.08549:1157 109.10131:4714 112.28684:1248 123.80399:1474 131.80457:1354 142.02629:2370 152.00195:1311 155.01022:7301 173.02098:3235 176.34251:13…	0.0154	0.0124	0.0138	0.0181	0.00685	0.0138	0.0149	0.0116	0.0147	0.0182	0.0113	0.00915	0.00919	0.0136	0.0144	0.0123	0.014	0.0151	0.0114	0.0191	0.0115	0.0154	0.0156	0.00844	0.0251	0.0142	0.014	0.0145	0.0133	0.0148
16109	14.902	478.29276	[M+H]+	LPE 18:2	TRUE	Tier 2	730	51.78649:1244 58.29220:1283 62.06025:1651 62.34742:1116 67.05427:1797 69.07006:1467 70.60067:1076 76.20390:1285 79.09100:1232 139.63260:1336 142.04231:1249 143.31482:1219 144.18733:1277 185.24203:1630 217.73241:3158 337.27350:9662	0.00327	0.0049	0.00355	0.00322	0.00444	0.00389	0.00384	0.00265	0.00227	0.00266	0.00241	0.00227	0.00212	0.00335	0.0024	0.0029	0.00192	0.00228	0.00354	0.00256	0.00325	0.00285	0.00319	0.00241	0.00499	0.00289	0.00276	0.0031	0.00336	0.00335
16210	15.767	480.30835	[M+H]+	LPE 18:1	TRUE	Tier 2	805.25	55.05464:1791 55.74436:1231 57.03398:1465 62.62308:1311 63.17819:1176 67.05443:1631 69.07006:4492 81.06995:3681 83.08566:4387 85.10118:1358 93.07007:1343 95.04516:1405 95.08562:4308 97.10154:1914 98.32819:1224 109.10141:3304 111.11737:1363 112.39761:1356 120.29359:1530 121.10146:3259 135.11717:4069 161.58513:1328 237.00874:1473 339.28955:64365 390.50473:1432 471.58844:1459	0.0401	0.0277	0.0345	0.021	0.026	0.0422	0.0375	0.0219	0.0266	0.0244	0.0231	0.0228	0.028	0.0405	0.0321	0.0382	0.0302	0.0197	0.0258	0.0337	0.0322	0.0341	0.0236	0.0297	0.0275	0.0314	0.0368	0.0367	0.0351	0.0312
16211	16.127	480.30847	[M+H]+	LPE 18:1	TRUE	Tier 2	796	54.06925:1207 55.05451:6370 56.44719:1154 57.03378:3068 57.07022:4810 57.98120:1327 62.01464:1357 62.06023:38742 67.05441:5405 69.06990:11477 71.08560:2641 72.28466:1597 73.13074:1349 77.44305:1316 79.05424:1488 81.07002:12371 81.35175:1333 81.75060:1330 82.81951:1257 83.08562:14835 85.10114:1919 93.06989:3500 95.08560:13935 95.77692:1276 97.10130:6983 98.98439:2647 107.08557:2749 109.10131:5788 …	0.0324	0.0363	0.0301	0.0347	0.0365	0.0372	0.0374	0.049	0.0356	0.0408	0.0351	0.0326	0.0298	0.0434	0.0358	0.0427	0.0291	0.0307	0.0452	0.0341	0.037	0.0334	0.0337	0.0293	0.0528	0.0314	0.0308	0.0337	0.0376	0.0394
16316	17.500	482.32373	[M+H]+	LPE 18:0	TRUE	Tier 2	800.75	55.05457:4638 55.31440:1317 57.03374:6464 57.07016:62845 62.06023:93163 67.05428:9201 69.06996:8283 71.08559:58706 81.06996:16503 81.73598:1407 83.08555:15787 85.10122:33819 89.05974:10286 95.08556:28940 95.72388:1364 97.10119:14779 97.21054:1404 98.98425:10699 99.11703:2115 109.10133:19867 111.11689:9080 115.05733:1559 118.54626:1638 123.11671:6892 124.01577:5826 125.13234:2295 133.08589:5372 13…	0.102	0.121	0.0883	0.0875	0.119	0.124	0.0932	0.122	0.105	0.0929	0.104	0.101	0.0967	0.137	0.0847	0.118	0.109	0.0918	0.108	0.0855	0.107	0.0924	0.0929	0.111	0.0772	0.0958	0.106	0.107	0.106	0.103
17200	14.594	502.29263	[M+H]+	LPE 20:4	TRUE	Tier 2	691.75	52.74347:1486 55.01816:6510 55.05450:12908 56.02778:1503 57.03373:20130 57.07013:6295 61.85285:1396 62.06023:3243 65.31310:1569 67.05434:70890 69.06995:28803 71.08551:4210 73.02848:4801 75.04408:1546 79.05423:50486 79.84153:1648 81.06989:60630 83.04920:3309 83.08564:10892 85.06487:10542 85.10114:4866 91.05428:69044 93.06995:59930 95.04924:4594 95.08557:51978 97.06487:16290 97.10127:4415 98.05977:…	0.0966	0.0757	0.0931	0.0437	0.0769	0.122	0.0985	0.045	0.0557	0.0411	0.0494	0.0673	0.063	0.0891	0.0693	0.0783	0.0735	0.0402	0.0575	0.0773	0.0716	0.078	0.0524	0.0721	0.0449	0.0801	0.0877	0.0861	0.0795	0.0694
17201	14.891	502.29266	[M+H]+	LPE 20:4	TRUE	Tier 2	666.5	55.01801:1202 57.03382:1401 57.07014:2215 62.06027:20241 66.92055:1150 67.05430:8325 69.07000:4022 70.01950:1241 79.05412:6500 81.06990:7162 83.08549:2114 85.06470:1322 91.05419:8723 93.06990:10293 95.08565:7441 97.06489:3055 98.98441:3035 105.07008:7262 107.02310:1436 107.08575:4176 109.10119:3149 110.97523:1407 117.06986:1927 119.08571:7352 121.10133:5465 123.08024:1433 129.05478:3944 131.08568…	0.0361	0.0776	0.0353	0.0548	0.0921	0.0531	0.0618	0.0742	0.0446	0.0376	0.0531	0.0554	0.0329	0.0582	0.0438	0.0514	0.0374	0.0392	0.0774	0.0315	0.049	0.0341	0.044	0.029	0.0694	0.0368	0.0324	0.0441	0.0542	0.0609
17356	15.719	504.30759	[M+H]+	LPE 20:3	TRUE	Tier 2	714.75	55.41961:1250 56.29738:1281 57.06275:1422 61.65584:1288 62.06030:2497 80.74571:1263 81.07011:1389 87.82874:1189 104.61063:1397 128.44202:1234 131.02977:1428 215.24844:3772 354.96295:1422 363.28885:9894 365.03717:1478 500.43677:1560	0.00402	0.00284	0.00284	0.00192	0.00297	0.00483	0.00337	0.00193	0.00189	0.00156	0.00135	0.00196	0.0018	0.00254	0.00225	0.00298	0.00195	0.00168	0.00172	0.00257	0.00192	0.00284	0.00192	0.00206	0.00154	0.00231	0.00288	0.00243	0.00277	0.00264
17357	15.262	504.30829	[M+H]+	LPE 20:3	TRUE	Tier 2	779.75	55.05452:2082 57.03382:1939 63.93062:1175 67.05421:5337 69.06995:2543 79.20293:1249 79.91404:1188 81.06979:5247 81.20786:1740 93.06980:4790 95.08550:5998 107.08547:1419 109.10112:2869 119.08591:1441 150.81894:1270 152.00626:1631 162.15170:1281 164.69487:1240 167.30254:1370 173.30302:1247 212.63327:1568 215.91995:3956 228.67677:1603 250.35767:1455 254.96597:1499 363.28891:48842 364.52130:1363	0.003	0.00298	0.00348	0.00122	0.00283	0.00451	0.0029	0.0027	0.00307	0.00215	0.00347	0.00279	0.00331	0.00515	0.00323	0.00525	0.00271	0.00125	0.0025	0.00315	0.00326	0.00297	0.00182	0.0026	0.00186	0.00244	0.00365	0.00365	0.00348	0.00308
17358	15.582	504.30841	[M+H]+	LPE 20:3	TRUE	Tier 2	714.75	55.41961:1250 56.29738:1281 57.06275:1422 61.65584:1288 62.06030:2497 80.74571:1263 81.07011:1389 87.82874:1189 104.61063:1397 128.44202:1234 131.02977:1428 215.24844:3772 354.96295:1422 363.28885:9894 365.03717:1478 500.43677:1560	0.0014	0.00335	0.00173	0.00169	0.00351	0.00225	0.00209	0.00484	0.00293	0.0025	0.00432	0.00289	0.00225	0.00408	0.00256	0.00419	0.00184	0.00146	0.00361	0.00157	0.00265	0.00173	0.00182	0.0013	0.0032	0.00142	0.00166	0.0023	0.00267	0.003
18348	14.796	526.29272	[M+H]+	LPE 22:6	TRUE	Tier 2	653	52.45777:1196 54.77742:1233 55.05459:2611 56.00760:1543 57.03386:2666 57.55058:1268 62.06022:50289 67.05435:18996 69.07001:4848 76.13636:1243 79.05428:20808 81.06994:17092 81.57504:1374 82.71180:1438 83.08550:1910 91.05432:21590 93.06995:23087 95.04919:2384 95.08559:13473 98.98427:11908 102.65867:1305 105.06995:16282 107.08562:12338 109.10139:2696 112.13000:1323 117.07009:9635 119.08567:13061 121…	0.0401	0.0852	0.0442	0.0597	0.121	0.0571	0.0714	0.121	0.0686	0.057	0.0856	0.0674	0.0551	0.0866	0.0694	0.0889	0.0496	0.0507	0.127	0.0468	0.084	0.0531	0.0558	0.0563	0.0946	0.0552	0.047	0.0627	0.076	0.085
18349	14.527	526.29285	[M+H]+	LPE 22:6	TRUE	Tier 2	733.5	53.12203:1546 55.01814:2058 55.05453:9602 56.75172:1558 57.03376:9965 57.06998:1275 62.06004:1656 63.37214:1412 65.30849:1179 66.30650:1346 66.70561:1361 67.05435:42523 69.06993:9045 77.65534:1465 78.74905:1340 79.05430:42168 81.06992:30939 83.04914:1671 83.08569:1766 91.05428:43498 93.07000:44790 95.04904:4361 95.08557:25290 97.06491:1763 105.07003:25027 107.08565:18912 109.06481:3025 109.10128:…	0.0877	0.0673	0.0944	0.0381	0.0819	0.107	0.0914	0.0577	0.0686	0.0504	0.0641	0.0649	0.0859	0.107	0.0867	0.11	0.0772	0.0413	0.075	0.0958	0.0971	0.0992	0.0536	0.112	0.0482	0.0957	0.105	0.101	0.0919	0.0784
18441	15.778	528.30835	[M+H]+	LPE 22:5	TRUE	Tier 2	674.75	56.71835:1511 62.06027:11362 63.56210:1378 66.49142:1351 67.05436:4806 69.07003:1545 79.05419:4001 81.06989:3752 81.84214:1378 84.36852:1360 91.05415:4821 91.61218:1238 93.07000:5588 95.08560:2447 98.98428:1651 105.07014:3150 107.08567:3056 119.08559:1912 121.10116:1715 126.78392:1401 130.21207:1395 131.08548:2170 133.10100:3423 134.28084:1313 147.11665:1423 149.13939:1254 153.07213:1363 157.1009…	0.00557	0.0136	0.00681	0.00783	0.0314	0.0131	0.0108	0.0167	0.00761	0.00572	0.0128	0.00967	0.00799	0.0123	0.00696	0.0127	0.00605	0.00578	0.016	0.00514	0.0114	0.00672	0.00842	0.00825	0.0115	0.00634	0.00631	0.00867	0.00981	0.0131
18442	14.990	528.30853	[M+H]+	LPE 22:5	TRUE	Tier 2	762.75	51.03462:1176 52.74349:1300 57.03382:2152 64.50643:1418 65.93936:1285 67.05462:5998 69.07001:2149 74.79989:1297 79.05439:5844 81.07001:4813 84.88021:1385 89.27987:1449 91.05431:6909 93.06995:7419 95.08575:5070 105.06993:3306 107.08594:4199 119.08574:3533 121.10146:1583 126.02831:1360 131.08580:1809 133.10112:2819 135.93381:1384 139.39633:1433 145.10139:2675 145.84741:1515 161.99165:1522 164.76224…	0.00277	0.00298	0.00343	0.00117	0.00275	0.0037	0.00328	0.00432	0.00599	0.00447	0.00542	0.00722	0.00688	0.0102	0.00645	0.00876	0.00604	0.002	0.0029	0.00366	0.00325	0.00404	0.00279	0.00404	0.00249	0.00365	0.00545	0.00564	0.00516	0.00455
18443	15.507	528.30859	[M+H]+	LPE 22:5	TRUE	Tier 2	747.25	51.14558:1196 54.46959:1171 55.01805:1516 55.05447:3011 55.25991:1467 57.03376:3251 61.17665:1534 64.42081:1189 67.05439:12934 68.44765:1140 69.06991:4953 79.05431:10075 81.06992:11948 83.04912:1715 91.05425:13491 93.07004:11938 94.44961:1602 95.08572:9716 99.26733:1456 99.57506:1198 100.19556:1144 100.28506:1484 101.14278:1211 102.90289:1267 105.07000:9699 107.08550:6134 109.10140:3108 117.06976…	0.0133	0.0126	0.0183	0.00573	0.021	0.0265	0.0161	0.00834	0.00838	0.00619	0.00963	0.0101	0.0132	0.0154	0.0097	0.016	0.0102	0.00503	0.00995	0.011	0.0142	0.0149	0.00799	0.0183	0.00642	0.0129	0.0163	0.0157	0.0142	0.0121
18444	15.282	528.30878	[M+H]+	LPE 22:5	TRUE	Tier 2	688.25	52.23469:1174 53.22108:1225 62.06025:2546 62.48501:1181 67.05444:1743 75.47820:1326 79.05411:1562 133.40016:1601 149.69156:1483 356.29175:1552 387.28793:6539 445.90082:1771 501.07495:1544 516.91180:1405	0.0009	0.0026	0.00107	0.00128	0.00288	0.00144	0.00168	0.00648	0.00445	0.00374	0.00523	0.00557	0.00329	0.00597	0.00399	0.00524	0.00282	0.00187	0.00334	0.00137	0.00203	0.00159	0.00211	0.00146	0.00332	0.00161	0.00172	0.0025	0.00303	0.0036
18516	16.278	530.32410	[M+H]+	LPE 22:4	TRUE	Tier 2	706.75	55.05453:1444 55.54059:1349 62.06030:8252 62.97174:1244 64.49470:1524 67.05431:2177 69.06998:2380 79.05426:3663 81.06993:3113 90.15927:1305 91.05431:2268 93.07006:3827 95.08553:4744 98.98402:2159 105.06998:2894 109.10130:2085 117.06996:1996 119.08568:2204 121.10120:1721 123.11658:1229 133.10100:1750 135.11702:2091 140.67744:1343 141.60696:1374 177.44171:1395 217.73624:2495 258.51898:1491 315.2700…	0.00873	0.0195	0.00856	0.0136	0.0218	0.0127	0.0165	0.0162	0.0123	0.0105	0.0135	0.0139	0.00766	0.0141	0.0109	0.0126	0.00852	0.0111	0.0196	0.00846	0.0109	0.0085	0.00965	0.00761	0.0175	0.00875	0.00816	0.0107	0.0128	0.0149
18517	15.982	530.32434	[M+H]+	LPE 22:4	TRUE	Tier 2	766	50.74556:1403 55.05447:5874 57.03376:5929 57.07028:1724 67.05436:22466 69.06999:11433 79.05428:15108 79.24048:1369 81.06994:22214 83.08544:6023 85.06490:1397 91.05434:14435 92.79678:1448 93.06997:18072 95.04929:1865 95.08555:20001 97.06481:2425 97.10114:2357 99.08044:2161 100.64675:1414 103.03016:1293 105.07000:7871 107.08556:12564 109.10120:8583 117.06998:3363 119.08558:10013 121.10136:12309 131…	0.034	0.0292	0.0325	0.0164	0.0294	0.0427	0.0377	0.0155	0.0231	0.0164	0.0194	0.0268	0.0232	0.0329	0.0262	0.0292	0.024	0.0165	0.0236	0.0287	0.0238	0.027	0.018	0.0276	0.0172	0.0273	0.0329	0.0323	0.0303	0.0268
15685	13.418	468.30835	[M+H]+	LPC 14:0	TRUE	Tier 2	786.5	60.08109:11734 75.58190:1259 79.56728:1500 79.85949:1279 86.09649:42830 86.95031:1289 89.48109:1329 93.60373:1446 104.10702:5973 109.66528:1431 124.99997:22411 126.60844:1608 127.71305:1271 182.88368:1797 183.91373:1759 184.07336:437551 184.20537:1424 213.49449:2705 213.50618:2163 285.24280:4396 416.44125:1431 450.29846:4241 453.56702:1369 468.30994:7478	0.00972	0.0135	0.0118	0.00819	0.0148	0.0173	0.0147	0.0121	0.0126	0.00934	0.0114	0.0157	0.0126	0.02	0.0116	0.0152	0.0114	0.00851	0.0122	0.0103	0.0103	0.0107	0.00829	0.0101	0.0103	0.00986	0.0127	0.0131	0.0133	0.0129
15687	13.807	468.30869	[M+H]+	LPC 14:0	TRUE	Tier 2	860.5	57.07021:4713 59.07351:1378 60.08100:27877 68.26954:1347 69.07004:2120 71.07307:4807 71.08557:4419 81.06974:1403 83.08558:1599 85.10136:2506 86.09646:91423 94.05839:1440 95.08546:2387 101.29339:1484 104.04015:2056 104.10703:412925 104.17247:2259 109.10121:1634 123.39803:1563 124.99985:36175 150.45224:1592 153.86896:1333 157.13281:1407 159.35258:1526 163.01552:4129 182.88390:1898 183.91623:2981 18…	0.0457	0.0567	0.0622	0.0484	0.0597	0.0663	0.0523	0.0679	0.075	0.0621	0.0708	0.0804	0.062	0.0778	0.0565	0.0797	0.0558	0.0554	0.0655	0.0587	0.0599	0.0618	0.0476	0.0496	0.0603	0.0527	0.0602	0.063	0.0647	0.0631
16222	16.228	480.34482	[M+H]+	LPC O-16:1	TRUE	Tier 2	929.25	53.20408:1297 53.20563:1182 57.07024:1279 57.70197:1207 59.86108:1208 60.08098:8452 62.24523:1225 62.37281:1189 69.07004:1659 70.56474:1261 71.07303:4944 74.22270:1373 83.52560:1414 86.09649:47331 90.21287:1262 97.10104:1310 104.10707:92092 121.07286:1493 124.99994:28770 154.71510:1389 181.02600:20860 184.07344:42455 184.08273:2153 214.25275:1323 215.84125:2480 240.09962:19577 262.31738:1597 275.…	0.00766	0.0053	0.00607	0.00531	0.00357	0.00767	0.0094	0.00462	0.00566	0.00899	0.00474	0.00535	0.00605	0.00778	0.00621	0.00577	0.00782	0.00487	0.00482	0.00799	0.00507	0.0056	0.00559	0.00402	0.00827	0.00853	0.00627	0.00658	0.00658	0.0065
16317	14.769	482.32404	[M+H]+	LPC 15:0	TRUE	Tier 2	850.5	52.63518:1158 60.05190:1339 60.08098:6390 60.98391:1278 75.08242:1426 75.73868:1191 83.69980:1177 86.09644:21764 88.98484:1332 101.83489:1331 104.10702:90314 112.19733:1440 115.53871:1286 121.46655:1223 125.00007:7247 130.42126:1303 133.21887:1274 154.67186:1591 184.07327:110276 218.52446:1473 228.60089:1278 238.75513:1212 258.11057:1919 299.25845:5363 464.31384:11512 482.32376:23686	0.00627	0.00637	0.00641	0.00623	0.00664	0.00821	0.00751	0.00667	0.00674	0.00584	0.00587	0.00685	0.00539	0.00773	0.00574	0.00663	0.00614	0.00683	0.00716	0.00707	0.00653	0.00679	0.00588	0.00588	0.0081	0.00665	0.00646	0.00687	0.00709	0.0071
16322	16.265	482.36053	[M+H]+	LPC O-16:0	TRUE	Tier 2	961	57.07027:1479 59.85033:1433 60.08094:11125 61.77725:1389 63.04844:1201 66.73026:1272 71.07296:1685 71.08539:2560 75.04420:2649 86.09642:25582 104.10701:220887 124.99979:14973 142.81352:1580 184.06442:2819 184.07332:41273 184.08258:2245 211.99309:5659 289.99969:1501 305.09265:1982 320.04803:1406 482.35965:57493	0.00831	0.00499	0.00804	0.00839	0.00289	0.00754	0.00896	0.00444	0.00576	0.00816	0.00453	0.00466	0.00479	0.00475	0.00709	0.00473	0.00643	0.00622	0.00459	0.011	0.00469	0.00646	0.00615	0.0029	0.0106	0.0068	0.00647	0.00657	0.00639	0.00651
16843	14.328	494.32401	[M+H]+	LPC 16:1	TRUE	Tier 2	860.5	51.99115:1247 55.05466:1372 58.80107:1275 60.08102:21586 60.66078:1312 67.05433:2442 69.07001:1888 69.55992:1292 71.07297:4104 79.52952:1504 79.74548:1302 81.07014:2488 86.09646:74712 86.54491:1453 93.48850:1324 95.08543:2984 102.87367:1424 104.10709:303325 104.17220:1970 109.15932:1295 124.99998:27563 136.58446:1328 144.03316:1466 163.01526:2176 169.75453:1391 170.11171:1582 183.91411:1633 184.0…	0.0334	0.045	0.0453	0.0374	0.0494	0.0488	0.0419	0.0456	0.0458	0.042	0.0415	0.0397	0.0341	0.0473	0.0355	0.0469	0.0326	0.0355	0.0435	0.0386	0.039	0.0378	0.0318	0.0303	0.0472	0.0318	0.0378	0.0411	0.0425	0.0427
16844	14.543	494.32407	[M+H]+	LPC 16:1	TRUE	Tier 2	863	59.18275:1326 60.08101:10271 61.19992:1227 61.29453:1568 69.06983:1297 73.23685:1325 74.21269:1300 86.09643:38029 87.93269:1317 92.41328:1279 95.08550:1504 104.10703:172078 117.33852:1386 124.99986:17054 183.92305:1324 184.07330:224862 206.79994:1473 213.27431:3119 213.28625:3197 226.54277:1475 245.30705:1510 258.11044:2788 287.51480:1504 291.88925:1418 305.25601:1430 311.25864:2608 311.47687:127…	0.03	0.0392	0.0389	0.0287	0.0472	0.0544	0.0401	0.0366	0.0327	0.0276	0.0301	0.0341	0.0282	0.0393	0.0286	0.0417	0.0285	0.03	0.0425	0.0349	0.0414	0.0401	0.0291	0.0297	0.0396	0.0321	0.0356	0.0381	0.0382	0.0388
16936	15.732	496.33932	[M+H]+	LPC 16:0	TRUE	Tier 2	864.75	50.37771:10443 54.87030:12289 56.04983:11752 57.03366:12419 57.07020:103317 58.06581:22835 60.08106:561504 64.48776:9330 67.05439:21559 69.06997:12638 71.07301:92491 71.08553:64250 80.95756:10790 81.06994:30044 83.08555:28367 85.10126:42617 86.04655:12182 86.09647:1769045 95.08563:49886 95.23326:11978 96.64658:10266 97.10110:15336 98.98459:27300 103.59977:22398 103.60310:19004 104.04090:37092 104…	2.83	2.75	2.92	2.6	3.07	3.2	3.12	3.02	2.96	2.95	2.8	2.94	2.64	3.29	3	3.29	2.6	2.7	2.95	2.88	3.01	2.77	2.75	2.47	2.92	2.91	2.87	2.99	3.12	3.08
16937	15.334	496.33936	[M+H]+	LPC 16:0	TRUE	Tier 2	784.75	53.28889:1567 56.04987:1917 57.07017:4307 58.06601:2302 60.08102:43901 62.51472:1535 64.18557:1363 68.02626:1569 71.07304:9105 71.08556:3650 72.24948:1661 81.06993:2049 81.21021:1524 83.08548:1692 85.10116:2152 86.09645:209949 87.47535:1548 98.98431:3611 100.92208:1679 104.10707:34133 124.99992:90216 125.15809:1675 135.56877:1544 163.01541:2112 182.88214:5844 182.89209:3419 183.35034:2270 183.919…	0.447	0.543	0.512	0.363	0.634	0.702	0.699	0.457	0.451	0.385	0.404	0.488	0.43	0.732	0.486	0.58	0.413	0.351	0.508	0.437	0.472	0.464	0.399	0.457	0.452	0.458	0.524	0.548	0.544	0.528
17546	15.252	508.34000	[M+H]+	LPC 17:1	TRUE	Tier 2	844.75	56.77615:1291 58.41209:1239 60.08083:2185 65.94952:1225 75.54417:1587 86.09657:7229 104.10706:34095 120.88244:1455 124.99971:3964 137.50835:1351 176.85944:1534 184.06447:2944 184.07335:48240 198.30730:1632 214.58772:2921 214.59869:2414 453.59818:1322 490.32925:3033 508.33832:10209	0.00338	0.00392	0.00407	0.00376	0.00349	0.00385	0.00415	0.00392	0.00381	0.0042	0.00351	0.00353	0.00312	0.00404	0.00416	0.00352	0.00299	0.00395	0.0038	0.00415	0.00339	0.00367	0.00361	0.00281	0.007	0.00323	0.00335	0.00425	0.00411	0.00447
17549	15.142	508.34076	[M+H]+	LPC 17:1	TRUE	Tier 2	826.75	51.18671:1382 57.15864:1338 61.01384:1504 67.43276:1229 71.32645:1482 80.01741:1401 86.09637:5468 94.54390:1376 104.10703:26456 115.88909:1464 124.99961:2341 149.30827:1444 180.40771:1347 184.07329:32306 342.92978:1416 440.37433:1301 490.32996:3107 508.33704:5105	0.000595	0.000534	0.00052	0.000363	0.000498	0.000966	0.000899	0.00034	0.000457	0.000347	0.000303	0.000391	0.000452	0.00035	0.000486	0.000397	0.000519	0.000402	0.000114	0.000453	0.000494	0.000531	0.000431	0.000395	0.000514	0.000495	0.000387	0.000616	0.000382	0.000513
17554	16.669	508.37628	[M+H]+	LPC O-18:1	TRUE	Tier 2	936.25	53.46842:1274 56.95776:1324 57.57717:1198 60.08101:8459 63.22803:1157 64.07332:1331 69.07014:1192 70.45670:1245 83.08531:1276 86.09646:17247 86.52510:1603 88.03922:1461 102.21214:1243 104.08746:1593 104.10706:146090 110.35990:1286 124.99994:11317 167.97960:2603 184.07335:27206 219.18597:1888 447.22623:2842 455.04791:1314 460.63846:1437 508.28058:3355 508.33249:6677 508.37512:36362	0.00601	0.00369	0.0058	0.00656	0.002	0.00465	0.00614	0.00498	0.0058	0.00878	0.00467	0.00427	0.00508	0.00493	0.00657	0.00462	0.00559	0.00602	0.0042	0.0108	0.0049	0.00603	0.00562	0.00272	0.0107	0.00592	0.0058	0.00597	0.00596	0.00586
17634	16.686	510.35538	[M+H]+	LPC 17:0	TRUE	Tier 2	855.25	55.73086:1205 57.06997:2220 60.08099:11389 60.16969:1350 60.78464:1304 65.00587:1520 71.07307:1853 74.47720:1357 76.80717:1233 86.09641:34298 90.89131:1278 102.91093:1376 104.10703:169103 105.11012:1612 124.99994:17057 153.65173:1342 156.03694:1388 163.01530:2147 170.20872:1339 184.07332:202584 194.10991:1389 219.49629:2156 258.11023:2342 267.34012:1303 301.77008:1782 325.44135:1332 327.28976:465…	0.0156	0.0128	0.0132	0.0128	0.0119	0.0165	0.0164	0.0129	0.014	0.0146	0.0119	0.0122	0.0118	0.0148	0.0142	0.0133	0.0127	0.0136	0.0127	0.0159	0.0139	0.0146	0.0121	0.0131	0.016	0.0153	0.0137	0.0139	0.014	0.0136
18045	14.957	520.33972	[M+H]+	LPC 18:2	TRUE	Tier 2	848	57.49005:1316 60.08100:12061 67.05418:1763 67.34853:1248 71.07305:3272 73.23282:1452 79.23138:1291 86.09640:36399 94.38409:1230 104.10696:125706 115.84753:1756 118.21989:1464 120.43344:1547 122.09688:1608 123.37756:1674 124.99982:17241 131.72980:1543 140.92798:1749 184.07320:235385 204.12024:1455 211.81955:10068 258.10974:2624 330.42407:1818 337.27371:2910 371.16183:1826 443.25580:1684 502.32886:…	0.0332	0.0496	0.044	0.0369	0.0553	0.0441	0.044	0.03	0.0288	0.0321	0.029	0.0288	0.0274	0.0356	0.0251	0.0309	0.0198	0.0292	0.0401	0.0314	0.0364	0.034	0.0383	0.0302	0.0514	0.0322	0.0333	0.0366	0.0387	0.0402
18046	14.615	520.33984	[M+H]+	LPC 18:2	TRUE	Tier 2	768.75	50.79573:1562 55.19683:1357 59.46468:1404 60.08103:19718 61.21999:1350 71.07301:3211 74.50224:1579 86.09645:90754 98.98418:1643 103.51235:1334 104.10701:11542 109.10111:1493 124.99995:29450 132.24294:1316 147.79028:1610 148.04263:1466 148.92149:1610 182.88269:2859 184.07332:762167 185.27393:1673 187.82341:1411 201.18027:1343 211.90182:9894 337.27298:1703 342.33157:1468 409.18881:1548 502.32898:64…	0.0343	0.0371	0.041	0.0208	0.0353	0.0501	0.0469	0.0126	0.0169	0.0179	0.0144	0.0178	0.0192	0.0288	0.0189	0.0207	0.016	0.0149	0.0219	0.0272	0.0236	0.0271	0.0256	0.023	0.0284	0.027	0.0302	0.0302	0.0293	0.0271
18047	15.256	520.34009	[M+H]+	LPC 18:2	TRUE	Tier 2	811.5	59.82145:1378 65.20476:1182 86.09650:7326 104.10711:32333 114.59847:1719 125.00002:2403 126.38947:1602 161.45724:1458 166.56128:1549 184.07343:40346 212.12775:7839 283.05252:1407 300.04141:1502 337.02078:1616 382.41864:1342 392.75809:1408 439.47467:1229 502.32840:3167 520.34174:7194 520.37866:1546	0.00185	0.00318	0.00251	0.00223	0.00377	0.00271	0.00266	0.00336	0.00266	0.00268	0.00296	0.00283	0.0024	0.00326	0.00225	0.00349	0.00211	0.00245	0.00416	0.00225	0.00366	0.00325	0.00263	0.00237	0.00411	0.00246	0.00227	0.00284	0.00313	0.00328
18159	16.173	522.35516	[M+H]+	LPC 18:1	TRUE	Tier 2	867.5	55.05457:7497 56.04985:4010 56.80537:2454 57.03367:4232 57.07023:2815 58.06583:4487 59.90759:2590 60.08103:151272 67.05436:8078 69.06993:15500 71.07303:30385 71.26012:2412 72.73103:2402 79.05435:2821 81.06988:10016 83.08548:14557 85.10180:2441 85.71379:2554 86.09644:487049 93.06987:4443 95.08564:13467 97.10125:7373 98.98444:7076 103.60005:3937 104.04152:5859 104.04996:5590 104.10703:2126082 104.1…	0.353	0.379	0.366	0.382	0.424	0.408	0.423	0.462	0.441	0.501	0.418	0.385	0.362	0.476	0.413	0.491	0.336	0.401	0.44	0.451	0.445	0.523	0.413	0.364	0.594	0.379	0.381	0.395	0.434	0.433
18160	15.739	522.35516	[M+H]+	LPC 18:1	TRUE	Tier 2	773.25	55.05459:1750 56.04983:1918 57.03386:1775 57.07042:1579 58.06607:3950 60.08105:87402 67.05441:2014 69.06995:5475 71.07303:17255 80.52740:1718 83.08557:4987 83.65304:1757 86.09647:404998 86.14629:2102 89.43838:1523 92.55222:1638 95.08535:2692 97.10130:3016 98.98423:9324 102.76386:2084 102.91177:1635 104.10712:64517 107.63198:1715 121.70477:1667 124.99998:179403 132.65106:1693 135.11662:1899 154.10…	0.167	0.154	0.171	0.113	0.184	0.255	0.252	0.0969	0.115	0.117	0.0813	0.108	0.137	0.174	0.155	0.145	0.147	0.0908	0.123	0.135	0.115	0.129	0.121	0.148	0.114	0.146	0.157	0.161	0.171	0.15
18161	15.822	522.35535	[M+H]+	LPC 18:1	TRUE	Tier 2	777.25	52.87929:3422 53.48461:2923 55.05468:4388 56.04973:6711 57.03379:3759 57.07013:3548 58.06610:10560 58.26879:2854 60.08097:223957 63.38396:3478 67.05424:5276 69.06994:11505 71.07295:37474 73.88804:2938 74.08994:2683 81.06989:8801 83.08551:10932 86.09637:964438 95.08553:9756 97.10119:5509 98.98436:12402 102.60305:3338 104.10699:150645 107.08539:5494 109.10144:3571 121.10162:3162 124.99982:462718 13…	0.43	0.362	0.421	0.281	0.386	0.528	0.565	0.258	0.329	0.318	0.244	0.367	0.338	0.519	0.411	0.378	0.358	0.254	0.316	0.403	0.333	0.359	0.322	0.295	0.356	0.343	0.417	0.413	0.414	0.392
18274	17.526	524.37061	[M+H]+	LPC 18:0	TRUE	Tier 2	855	55.05450:2958 56.04976:9815 56.11591:1948 57.03366:5233 57.07016:35710 58.06586:9462 59.90297:1942 60.07232:1990 60.08098:250224 67.05441:5554 69.06989:6470 71.07302:46856 71.08555:25246 74.54243:1990 80.54832:2064 81.06987:13181 83.08551:9863 84.67029:1966 85.10124:24088 86.04548:4290 86.08141:6393 86.09640:790688 86.13821:2684 86.14599:5739 89.05975:4443 95.08559:18529 97.10128:9307 98.98414:12…	1.19	1.04	1.09	0.964	1.05	1.2	1.21	1.15	1.25	1.29	1.1	1.23	1.03	1.26	1.15	1.31	1.12	1.02	1.11	1.21	1.24	1.19	1.04	1.08	1.08	1.18	1.1	1.13	1.14	1.12
18277	17.226	524.37115	[M+H]+	LPC 18:0	TRUE	Tier 2	781.75	53.07944:1509 57.07009:2692 58.06583:1573 60.08102:27551 62.22260:1416 65.84884:1615 71.07301:5601 71.08556:1734 79.17339:1729 85.10109:1591 86.09644:133644 98.98430:3834 104.10701:19732 124.99989:63276 142.63675:1442 163.80035:1616 182.88332:1762 183.91440:4227 183.92288:3097 184.07327:1359079 184.22748:5647 185.27446:1921 207.28171:1649 216.07202:1778 218.10138:2054 258.11011:3065 263.10925:197…	0.0283	0.0418	0.0253	0.0436	0.0442	0.0288	0.0372	0.0582	0.0428	0.0473	0.044	0.044	0.0275	0.0384	0.0362	0.0402	0.0312	0.0402	0.0498	0.0323	0.0386	0.0299	0.0377	0.0244	0.0544	0.0308	0.0258	0.0311	0.0357	0.0409
19068	13.676	542.32428	[M+H]+	LPC 20:5	TRUE	Tier 2	767.5	60.08112:2414 67.60651:1243 74.36942:1205 74.71564:1270 86.09650:15105 92.45233:1430 95.03074:1610 104.10709:1934 116.19977:1405 120.15789:1153 124.99989:7016 153.63873:1589 171.84756:1412 184.07338:145879 215.82935:2556 225.52016:1630 274.46216:1233 358.48062:1769 524.31659:2078 538.47717:1379 542.32037:2126	0.000489	0.000627	0.000532	0.000258	0.000427	0.000497	0.000616	0.00415	0.00561	0.00538	0.00443	0.0104	0.00661	0.00934	0.00666	0.00655	0.00516	0.00154	0.00178	0.00249	0.00192	0.00256	0.00232	0.00219	0.00145	0.00283	0.00413	0.00418	0.00396	0.00374
19124	14.642	544.33954	[M+H]+	LPC 20:4	TRUE	Tier 2	767.25	53.40519:1740 54.07676:1511 54.11713:1759 56.04980:1744 58.06606:2153 60.08097:55389 70.93903:1600 71.07302:10795 79.05418:1863 81.06981:2232 86.09641:282945 86.11176:2186 91.05416:3526 94.26570:1559 98.98436:5733 104.10702:56022 105.07005:1963 119.08517:2053 124.99987:137743 125.27390:1767 129.86395:1649 172.74113:1601 180.97368:1575 182.88274:5828 182.89122:1918 183.92116:3011 184.07317:2342615…	0.167	0.191	0.197	0.0936	0.226	0.284	0.236	0.111	0.136	0.104	0.115	0.195	0.153	0.227	0.155	0.178	0.155	0.0977	0.137	0.161	0.158	0.159	0.127	0.169	0.103	0.147	0.188	0.188	0.178	0.164
19125	14.939	544.33954	[M+H]+	LPC 20:4	TRUE	Tier 2	845.5	50.96136:1384 60.08099:18084 60.41628:1305 64.81620:1740 67.05441:2199 69.63969:1337 71.07305:4775 74.83630:1751 79.05421:2098 86.09646:62339 88.38718:1497 91.05439:2447 92.26128:1473 92.44668:1513 104.10707:215410 104.12689:1736 104.17355:2456 109.48523:1592 117.06989:1611 119.08621:2055 120.47251:1354 124.99994:24224 129.05453:1495 149.97252:1684 183.92085:1427 184.07338:295953 184.23073:2335 2…	0.0464	0.119	0.0538	0.073	0.162	0.0821	0.0969	0.108	0.0729	0.0644	0.0749	0.0981	0.0542	0.0954	0.0666	0.0774	0.0545	0.0636	0.111	0.0489	0.0725	0.0488	0.0671	0.0468	0.0974	0.0498	0.0503	0.0662	0.0809	0.0925
19191	13.693	546.28265	[M+H]+	LPS 20:4	TRUE	Tier 2	677	51.48168:1330 55.72382:1521 58.58878:1316 59.03879:1205 63.37698:1387 65.95269:1373 67.05437:3952 69.06995:2040 71.12408:1273 75.67854:1586 79.05428:2603 81.06992:3688 88.03927:2668 91.05427:2533 91.76659:1365 93.06998:4650 95.08547:5271 97.54494:1354 105.07012:3781 107.08546:2447 109.10122:1662 110.87085:1467 119.08575:5084 121.10121:1960 129.05447:3650 131.08551:1497 133.10130:3734 147.11710:24…	0.00709	0.00604	0.00604	0.00466	0.00546	0.00857	0.00864	0.00428	0.00421	0.00314	0.00341	0.0052	0.00369	0.00633	0.00397	0.00407	0.00494	0.00424	0.00336	0.00548	0.00375	0.00517	0.00498	0.00362	0.00475	0.00527	0.00552	0.00591	0.00584	0.00543
19200	15.313	546.35516	[M+H]+	LPC 20:3	TRUE	Tier 2	799.25	50.38477:1225 51.73143:1254 52.48975:1383 56.11585:1453 56.62683:1303 58.55265:1459 60.08096:8105 71.07307:1781 78.10358:1224 84.74094:1352 86.09643:29622 89.05969:3134 95.17107:1307 96.54340:1449 104.10698:3780 124.99979:14098 136.28323:1454 138.44066:1476 139.04126:1599 141.84122:1408 184.07336:296470 219.28148:2442 281.64050:1557 326.17963:1424 401.54025:1457 431.46481:1387 528.34503:2610 546.…	0.0105	0.014	0.0139	0.00601	0.0142	0.0189	0.0144	0.0136	0.0137	0.0111	0.0149	0.0136	0.0151	0.0233	0.0143	0.0206	0.0113	0.00602	0.012	0.0133	0.0136	0.0126	0.00926	0.0109	0.00965	0.00926	0.0151	0.0153	0.0149	0.0136
19201	16.070	546.35547	[M+H]+	LPC 20:3	TRUE	Tier 2	812	52.96918:1226 59.98284:1343 60.08102:1791 63.73700:1528 71.08552:1500 86.09643:8317 89.05975:2118 102.37296:1509 104.10704:32904 104.35233:1425 104.94541:1317 124.45241:1512 124.73586:1525 124.99986:4355 133.08630:1498 141.66895:1552 158.82018:1519 173.96527:1308 176.46632:1292 181.81021:1274 184.07344:35613 214.39407:2935 214.40590:2723 237.77794:1369 238.29060:1476 246.04570:1732 264.04462:1608…	0.001	0.00182	0.00119	0.00137	0.0029	0.00213	0.00146	0.00211	0.00119	0.00116	0.00114	0.000946	0.00088	0.00141	0.000841	0.00119	0.000927	0.00148	0.00123	0.00135	0.00124	0.00123	0.000954	0.000738	0.00189	0.000771	0.000984	0.00104	0.00149	0.00129
19202	15.633	546.35553	[M+H]+	LPC 20:3	TRUE	Tier 2	857.5	50.30236:1373 55.15563:1304 60.08101:9744 71.07312:2078 75.19868:1364 86.09644:28189 104.10703:118254 108.46448:1539 108.51466:1442 118.22697:1442 125.00009:11922 136.03665:1555 149.68126:1417 164.16440:1461 170.56326:1397 184.07335:160123 195.44360:1457 213.37415:6218 213.48999:1404 258.10999:2108 340.24341:1804 450.46704:1538 474.24594:1459 528.34503:12365 546.35504:31679	0.00715	0.014	0.0113	0.00824	0.0166	0.0115	0.0106	0.0247	0.0188	0.0183	0.0244	0.0201	0.017	0.0229	0.0169	0.0245	0.0115	0.00925	0.0171	0.0102	0.0154	0.0122	0.0114	0.0103	0.0164	0.00915	0.0127	0.0144	0.0157	0.0166
19324	16.293	548.37097	[M+H]+	LPC 20:2	TRUE	Tier 2	706.5	53.37773:1327 55.32115:1295 57.42017:1291 62.73336:1349 68.67101:1279 72.20498:1353 76.84684:1237 85.72822:1272 86.09637:6444 98.89062:1391 99.56905:1582 99.72503:1197 102.09084:1327 103.22576:1316 106.71798:1218 107.95165:1235 112.87502:1391 124.99998:2676 177.73749:1302 184.07333:64455 240.25555:1534 290.78113:1377 405.30615:1316 411.85300:1475 530.36255:1753	0.00251	0.00215	0.0025	0.00181	0.00269	0.00331	0.00369	0.00105	0.0013	0.0015	0.00109	0.00106	0.00133	0.00173	0.00171	0.00141	0.00128	0.00126	0.00143	0.00212	0.00173	0.00191	0.00165	0.00195	0.0019	0.00219	0.00205	0.00207	0.002	0.00188
19325	16.640	548.37128	[M+H]+	LPC 20:2	TRUE	Tier 2	847	60.08101:6137 65.06226:1351 66.99651:1329 67.14831:1262 81.06995:1429 86.09644:20557 87.78915:1336 89.05981:1409 95.09630:1185 104.10706:90109 105.76394:1506 125.00000:9176 153.39671:1481 155.73196:1347 162.58707:1384 184.07335:121633 190.13789:1369 195.15028:1319 207.62410:1449 211.96233:8059 233.76038:1411 238.51836:1570 342.28952:1476 352.52032:1534 368.28638:1465 530.36066:7989 548.37109:25081	0.00709	0.00755	0.00766	0.00683	0.00832	0.00843	0.00904	0.00443	0.00474	0.00523	0.00432	0.00378	0.00398	0.00439	0.00435	0.00456	0.00343	0.00573	0.00553	0.00688	0.00628	0.00636	0.0065	0.0063	0.00756	0.00582	0.00578	0.00599	0.00611	0.00607
19419	17.696	550.38647	[M+H]+	LPC 20:1	TRUE	Tier 2	864.75	51.95352:1599 54.62741:1449 55.05461:1570 56.04987:2513 58.06564:1855 60.08097:35547 65.40360:1387 66.84374:1575 69.06983:2667 71.07301:7180 71.08548:1718 81.06991:3648 83.08563:3676 86.09641:111529 95.08555:4307 97.10121:2341 98.98441:1919 103.59998:1451 104.07080:4629 104.10699:499824 109.10126:1662 117.49491:1556 121.10094:1539 123.11703:1680 124.99982:49447 127.56848:1749 163.01541:3818 182.8…	0.0421	0.0309	0.0355	0.0436	0.0284	0.0376	0.0466	0.0306	0.0376	0.0419	0.0285	0.0254	0.0269	0.0271	0.04	0.0316	0.028	0.0375	0.0284	0.0471	0.0338	0.0334	0.0331	0.0255	0.0415	0.035	0.027	0.0299	0.0291	0.0291
20205	14.573	568.33942	[M+H]+	LPC 22:6	TRUE	Tier 2	793.25	53.55304:1582 56.04977:1827 57.70778:1405 59.31905:1451 60.08101:39771 60.16196:1434 60.92670:1501 63.23372:1430 65.42210:1258 67.19773:1342 67.58701:1493 71.07304:8495 86.09645:182050 98.98418:4710 104.10709:24856 124.99991:84306 149.34602:1629 154.39633:1780 167.09743:1649 182.88321:2951 183.91466:3045 183.92262:1821 184.07329:1411977 184.22807:3187 185.27396:3662 211.83818:10938 258.10956:1727…	0.0826	0.0687	0.0803	0.042	0.0863	0.114	0.111	0.0607	0.0711	0.0555	0.055	0.0685	0.0854	0.124	0.0963	0.0973	0.086	0.0492	0.0774	0.0918	0.0879	0.0893	0.0605	0.101	0.0562	0.0942	0.0988	0.096	0.0921	0.083
20206	14.842	568.33984	[M+H]+	LPC 22:6	TRUE	Tier 2	843.75	58.85670:1506 60.08106:12831 60.16923:1312 71.07307:1861 79.05413:1298 81.06991:1595 86.09641:31855 93.06995:1465 104.10705:109691 117.74212:1672 124.99988:14705 141.56825:1477 184.07339:154851 206.67256:1504 215.86893:3687 221.49803:1434 258.10962:1643 481.23074:2330 528.49146:1664 550.32898:10389 568.33960:24683	0.038	0.0618	0.0342	0.0477	0.0811	0.0517	0.0645	0.0912	0.0589	0.0547	0.0569	0.0542	0.0456	0.0815	0.0647	0.065	0.0519	0.0492	0.0893	0.0429	0.0631	0.0463	0.0486	0.0461	0.0801	0.0529	0.0438	0.0538	0.063	0.0687
20282	15.330	570.35522	[M+H]+	LPC 22:5	TRUE	Tier 2	833.75	52.43198:1349 59.78874:1231 60.08101:5520 63.53633:1404 72.14282:1530 78.76152:1355 79.62413:1418 79.68239:1364 86.09648:13787 98.46181:1469 104.10708:54376 124.99982:4789 145.92381:1253 184.07347:70636 224.68384:1337 331.57477:1876 409.59824:1477 552.34503:4826 570.35583:10368	0.000908	0.00287	0.00137	0.00144	0.00338	0.00155	0.00223	0.00725	0.00588	0.00555	0.00563	0.00725	0.00468	0.00781	0.00521	0.00582	0.00345	0.00237	0.00361	0.00202	0.00225	0.00202	0.0029	0.00184	0.00403	0.00221	0.00264	0.00334	0.00392	0.00435
20283	15.826	570.35522	[M+H]+	LPC 22:5	TRUE	Tier 2	842.5	50.35748:1269 55.72871:1311 57.43176:1339 60.08107:4406 63.78996:1349 64.15648:1602 64.41483:1478 67.18465:1820 72.48449:1480 82.51744:1293 86.09653:17745 104.10708:66181 115.76896:1458 124.99989:5744 126.53297:1552 136.19640:1306 139.34541:1362 156.37607:1424 175.92244:1359 184.07336:84777 213.49875:4202 223.54025:1411 320.72397:1552 374.76154:1523 552.34399:5517 570.35492:17766	0.00427	0.00873	0.00648	0.00545	0.0183	0.00973	0.00818	0.00918	0.00506	0.0049	0.00585	0.00539	0.00508	0.00664	0.00484	0.00622	0.00383	0.00418	0.00734	0.00343	0.00683	0.00555	0.00509	0.00598	0.00681	0.00462	0.00505	0.00606	0.00679	0.00727
20284	15.038	570.35535	[M+H]+	LPC 22:5	TRUE	Tier 2	796	59.51130:1461 60.08097:3912 63.75359:1288 82.14745:1711 86.09647:21083 104.10697:2467 124.99999:9894 130.97868:1407 147.65828:1674 155.88556:1420 172.35216:1444 184.07341:189205 196.45222:1552 218.59369:1857 224.03424:1320 306.77512:1586 371.80215:1408 433.67731:1630 448.63062:1539 552.34534:4146 570.35608:1723	0.00323	0.00451	0.00454	0.00177	0.00486	0.00521	0.00549	0.00681	0.00956	0.00768	0.00718	0.012	0.0112	0.0172	0.0103	0.0114	0.00882	0.0032	0.00412	0.00562	0.00427	0.00516	0.0047	0.00533	0.00403	0.00547	0.00758	0.00788	0.00752	0.00699
20285	15.553	570.35541	[M+H]+	LPC 22:5	TRUE	Tier 2	761.5	57.77691:1241 59.06755:1330 60.08106:6620 71.07285:1656 73.11991:1310 78.88169:1293 86.09644:26963 91.11124:1533 92.33701:1230 100.06268:1285 104.10688:3242 124.99991:11862 149.88000:1683 184.07335:248750 216.65254:1788 216.66304:1783 552.34509:2588 570.35632:3097	0.00746	0.00812	0.01	0.00386	0.0156	0.017	0.0117	0.0051	0.00485	0.00385	0.00449	0.00593	0.00719	0.00862	0.00588	0.00746	0.00581	0.00344	0.00545	0.00577	0.00726	0.00703	0.00464	0.00907	0.00418	0.00658	0.0084	0.00828	0.008	0.00709
20351	16.029	572.37097	[M+H]+	LPC 22:4	TRUE	Tier 2	793.5	56.30597:1319 57.44800:1283 59.15073:1463 59.86698:1307 60.08104:8654 68.55994:1275 71.07298:1964 71.23790:1386 80.27333:1255 86.09650:36980 96.20122:1619 101.24220:1303 104.10705:5785 124.99984:18755 156.04730:1549 184.07336:315808 216.65578:2601 554.36017:2552 572.37109:2781	0.0146	0.0129	0.0145	0.00906	0.0157	0.0195	0.022	0.00706	0.0118	0.00961	0.00821	0.0122	0.0105	0.0159	0.014	0.0121	0.0118	0.00901	0.0102	0.0155	0.00982	0.0115	0.00902	0.0117	0.0103	0.0133	0.0144	0.0137	0.013	0.0121
20352	16.327	572.37115	[M+H]+	LPC 22:4	TRUE	Tier 2	844.25	51.60368:1516 56.11163:1442 56.97429:1494 60.08094:6509 60.96464:1743 63.11488:1285 63.48220:1374 71.07288:2064 76.86332:1370 86.09637:21999 101.85576:1482 104.10698:85111 108.06673:1395 124.99980:10967 141.56247:1642 184.07323:116838 219.21962:2669 232.45641:1700 271.35361:1651 414.17047:1548 514.73547:1676 554.35883:8776 572.37012:19681	0.00495	0.00854	0.00473	0.00778	0.0119	0.0068	0.00989	0.00791	0.00698	0.00661	0.00613	0.00706	0.00435	0.00699	0.00638	0.00592	0.00493	0.00663	0.00852	0.00527	0.00529	0.00444	0.00536	0.00429	0.01	0.00507	0.00471	0.00569	0.00659	0.0074
18259	14.731	524.29828	[M+H]+	LPS 18:1	TRUE	Tier 2	788.75	53.04952:1237 55.05452:7017 55.36969:1708 57.03368:6043 57.07009:8098 57.61787:1286 58.88266:1331 60.04468:1535 65.56731:1475 67.05434:7937 69.06997:15655 71.08543:4022 79.05433:1890 79.77596:1420 81.06992:14282 83.08551:18664 85.06463:1246 85.10118:3364 86.46632:1638 88.03946:6953 90.03736:1378 93.06985:5486 94.44408:1287 95.08559:16103 97.06465:2094 97.10133:10461 98.98422:2654 99.08035:1349 10…	0.0333	0.024	0.0331	0.0246	0.0215	0.0325	0.0373	0.0259	0.0264	0.0235	0.0209	0.0221	0.0242	0.0358	0.0259	0.0247	0.0243	0.0219	0.0189	0.0312	0.0215	0.0273	0.0284	0.0205	0.036	0.0246	0.029	0.0306	0.0304	0.0284
18260	15.119	524.29852	[M+H]+	LPS 18:1	TRUE	Tier 2	744	51.09219:1109 55.05453:1292 57.07019:2024 58.56606:1363 60.04465:5412 60.78016:1259 64.12131:1172 66.20194:1394 66.98208:1342 67.05428:3057 69.06992:4062 73.65197:1523 81.06993:3825 83.08559:3576 88.03948:24093 93.06981:1531 95.08563:4497 96.30831:1527 96.72285:1344 97.10121:2407 98.98416:5386 106.04996:13546 109.10136:1950 111.11710:1757 121.10138:4270 123.11636:1696 135.11676:2263 143.91902:131…	0.00863	0.0132	0.00833	0.0123	0.00949	0.0102	0.0121	0.0153	0.00972	0.0107	0.00924	0.00802	0.00735	0.0165	0.01	0.0086	0.00712	0.00995	0.01	0.00735	0.00742	0.00733	0.00997	0.00501	0.0203	0.00676	0.00782	0.00917	0.0107	0.0115
18353	16.469	526.31372	[M+H]+	LPS 18:0	TRUE	Tier 2	792.25	51.78502:1246 55.05463:1982 57.03380:2173 57.07017:15878 60.04461:10670 61.83836:1408 64.34074:1380 67.05424:3028 69.06998:2661 70.02882:3166 71.08556:17985 72.30087:1383 81.06989:6337 83.08541:4104 85.10114:9318 86.06579:1309 88.03934:53900 94.02898:1428 95.08556:8303 97.10126:5143 97.83692:1229 98.98408:11516 101.61221:1277 106.04991:29229 109.10112:4650 111.11689:2741 123.11675:4161 139.89230:…	0.0254	0.0586	0.023	0.019	0.0177	0.0463	0.0293	0.0235	0.0198	0.019	0.0208	0.0178	0.0246	0.0908	0.0214	0.0243	0.0222	0.0189	0.0222	0.0174	0.0175	0.0196	0.0164	0.0198	0.0189	0.0176	0.0255	0.0269	0.0275	0.0272
20270	14.309	570.28058	[M+H]+	LPS 22:6	TRUE	Tier 2	598	54.41537:1234 57.98877:1349 61.38836:1203 61.91105:1412 63.49757:1126 66.84005:1285 88.03931:3824 91.05418:2137 91.90930:1400 92.16235:1463 94.62072:1411 98.98402:1924 99.03714:1304 105.06964:1551 106.04996:3039 120.04897:1232 128.89851:1334 131.08559:1655 131.42363:1310 173.13263:1862 209.59607:1497 219.26357:1939 222.25549:1366 223.95558:1682 280.71136:1457 385.27298:4197 403.81522:1543 438.230…	0.000498	0.000646	0.000744	0.000375	0.000869	0.000815	0.000548	0.00106	0.000773	0.000399	0.000722	0.000654	0.000538	0.00136	0.000686	0.000867	0.000593	0.000347	0.000859	0.000804	0.000804	0.000545	0.000405	0.000469	0.000562	0.000571	0.00113	0.000836	0.000715	0.000712
20271	13.669	570.28235	[M+H]+	LPS 22:6	TRUE	Tier 2	734.5	55.05455:2418 55.43645:1270 57.03379:1577 63.19159:1708 64.89634:1219 65.03890:1278 66.34319:1308 67.05434:19495 75.31839:1476 77.58665:1631 79.05424:14195 81.06991:13047 88.03925:6610 91.05424:16551 93.06996:21094 95.08545:8441 98.43822:1495 98.98418:5071 105.07000:10148 107.08575:8888 109.10125:2921 117.07008:6050 119.08554:7361 121.10128:4080 129.06978:3752 129.39653:1460 131.08559:8432 132.88…	0.0731	0.0778	0.0859	0.047	0.101	0.107	0.0938	0.0903	0.075	0.0463	0.076	0.0824	0.0728	0.129	0.0693	0.0987	0.0683	0.051	0.0796	0.0889	0.0787	0.0873	0.0688	0.0889	0.0575	0.0833	0.0872	0.0927	0.0913	0.0854
20272	13.963	570.28265	[M+H]+	LPS 22:6	TRUE	Tier 2	594	50.32761:1267 55.05473:1792 55.41851:1857 57.03391:1488 58.76684:1227 60.04462:9280 60.81461:1393 67.05434:7999 76.16565:1544 79.05428:9262 81.06986:8518 88.03934:35202 90.02277:1371 90.53949:1545 91.05415:7908 93.06979:8819 95.04947:1402 95.08562:5428 96.49509:1391 98.98414:16635 99.92193:1306 105.06995:5609 106.04997:24035 107.08562:4141 109.10159:1974 117.06996:4819 117.67563:1456 118.06362:14…	0.0142	0.0315	0.0168	0.0218	0.0461	0.0233	0.0262	0.0539	0.0258	0.0173	0.0317	0.0278	0.0163	0.0377	0.019	0.0289	0.0164	0.0194	0.04	0.017	0.0231	0.0175	0.023	0.0169	0.0335	0.0184	0.0176	0.0224	0.027	0.0305
20340	14.094	572.29803	[M+H]+	LPS 22:5	TRUE	Tier 2	722.75	67.05437:1708 68.74420:1499 75.23666:1418 77.11460:1376 78.56348:1369 79.05412:1661 81.07014:1344 88.03914:1550 90.59869:1557 93.07030:1662 104.53062:1288 106.25758:1299 117.24994:1554 151.18094:1605 216.70859:2817 228.65599:1407 283.60278:1603 387.28986:11479 419.11801:1774	0.000997	0.00157	0.00149	0.000754	0.00154	0.00168	0.0016	0.003	0.00338	0.00213	0.00312	0.00429	0.00283	0.0056	0.00272	0.00383	0.00272	0.00109	0.00156	0.00192	0.00133	0.00165	0.00171	0.00151	0.00138	0.00167	0.00248	0.00251	0.00249	0.00234
20341	14.882	572.29828	[M+H]+	LPS 22:5	TRUE	Tier 2	629	53.07299:1499 57.68048:1228 57.89418:1440 60.04449:1531 63.26992:1291 67.05412:2825 74.85598:1509 83.37360:1268 88.03915:7725 93.06972:2902 95.08514:1798 97.90294:1261 98.98397:3160 105.06956:2455 106.04973:5091 128.89394:1247 131.08527:2042 143.08560:1450 154.55600:1429 185.16393:1384 187.32265:1549 202.22847:1278 206.96118:1348 219.21713:1668 335.71677:1429 379.13049:1625 387.28976:6960 440.543…	0.00202	0.0065	0.00336	0.00359	0.0117	0.00523	0.00514	0.00996	0.00392	0.00259	0.00573	0.00527	0.00321	0.00671	0.00271	0.005	0.00256	0.00295	0.00636	0.00236	0.00385	0.00314	0.00448	0.00339	0.00602	0.00294	0.00308	0.0041	0.00491	0.00549
20342	14.581	572.29834	[M+H]+	LPS 22:5	TRUE	Tier 2	744.75	53.69271:1230 55.05460:2249 67.05433:12553 69.06995:4816 78.75090:1467 79.05432:10573 81.06985:10730 83.08539:1968 88.03934:4198 91.05432:12479 93.07003:11310 95.08558:9238 98.98418:4148 100.20149:1337 105.07005:7019 106.04996:1385 107.08565:4935 109.10131:1776 111.34222:1309 117.07002:3876 119.08580:7965 121.10112:3772 131.08554:5841 133.10106:5351 135.11688:3011 142.90045:1946 145.08134:1441 14…	0.0126	0.0155	0.0175	0.00821	0.0261	0.0261	0.0189	0.0169	0.0121	0.00748	0.0142	0.0165	0.015	0.023	0.0105	0.0174	0.0116	0.00807	0.0129	0.0133	0.0132	0.0161	0.0137	0.0185	0.0105	0.0141	0.0164	0.0172	0.017	0.0157
20405	15.344	574.31378	[M+H]+	LPS 22:4	TRUE	Tier 2	624	51.51849:1312 55.51871:1248 55.90303:1392 60.04461:3033 60.07917:1281 64.87646:1294 67.05437:1789 71.08560:1287 71.49363:1186 81.06993:2132 88.03941:8772 91.05437:1799 93.80105:1536 95.08538:2195 97.52957:1332 98.98415:3715 105.07020:1520 106.04979:5967 118.27278:1456 119.08566:1947 121.10119:1620 131.08528:1622 137.16463:1375 173.02103:2995 174.53955:1392 196.55794:1556 215.24538:2698 215.25539:…	0.00182	0.00542	0.0022	0.00368	0.00582	0.00323	0.00437	0.00605	0.00426	0.00276	0.00436	0.00556	0.00227	0.00525	0.00313	0.00341	0.00245	0.00324	0.00553	0.00246	0.00257	0.00168	0.00329	0.00166	0.00539	0.0025	0.00219	0.00311	0.00386	0.00445
20406	15.018	574.31384	[M+H]+	LPS 22:4	TRUE	Tier 2	769.5	55.05460:3188 57.03366:1438 57.29191:1310 63.93734:1435 67.05436:10059 67.09200:1254 69.07001:3139 74.89178:1499 76.59744:1256 79.05424:5250 81.07001:7473 83.08553:2349 88.03931:2471 91.05423:5353 93.07009:7274 95.08552:7622 105.06995:2081 107.08568:3600 109.49610:1339 119.08571:4165 120.80943:1487 121.10127:4160 133.10127:2837 135.11700:2381 138.97418:1336 147.11679:1554 238.06355:1524 301.84882…	0.0148	0.0172	0.0157	0.0107	0.0175	0.0209	0.0208	0.0142	0.017	0.0108	0.0143	0.0217	0.0136	0.0243	0.0153	0.0162	0.0146	0.0116	0.015	0.0178	0.0116	0.0133	0.0135	0.0117	0.0132	0.0148	0.0166	0.0178	0.0174	0.0164
21423	16.367	601.33459	[M+H]+	LPI 18:0	TRUE	Tier 2	837.75	54.66275:1576 57.07013:6309 64.11528:1268 71.08562:3757 81.06991:2327 83.08556:2728 85.10132:1886 95.08534:1884 98.98415:4074 113.00276:1434 113.85412:1476 119.84966:1415 120.12498:1508 155.01009:9118 169.36220:1375 173.02119:1772 190.25681:1645 241.58798:1568 341.30493:52148 353.37534:1357 370.77634:1613 421.27112:1628 494.45691:1437	0.00833	0.00541	0.00597	0.00743	0.00615	0.00774	0.00638	0.00794	0.00542	0.00644	0.00764	0.00683	0.00524	0.00634	0.00744	0.00762	0.00725	0.0066	0.00745	0.00753	0.00809	0.00681	0.0053	0.00607	0.00801	0.00725	0.00688	0.00727	0.00703	0.00703
22120	13.615	621.30334	[M+H]+	LPI 20:4	TRUE	Tier 2	697.25	56.26292:1268 68.81795:1372 72.15770:1533 81.07009:1464 95.08560:2116 109.60257:1564 133.09334:1453 133.10120:1635 162.49078:1487 169.56233:1471 171.11671:2225 186.57384:1524 213.80412:1546 214.66046:1545 230.46272:1869 269.22678:2947 287.23761:2238 350.40274:1386 361.27258:9627 525.09192:1646	0.00443	0.00301	0.00326	0.00361	0.00339	0.00403	0.00359	0.00409	0.00352	0.00282	0.00472	0.00441	0.00289	0.00333	0.00595	0.00394	0.00446	0.00309	0.00428	0.00606	0.00546	0.00566	0.00287	0.00493	0.00416	0.00563	0.00372	0.00404	0.00393	0.00381

## Sheet: ACs
Identified Metabolites	control	control	control	control	control	control	control	VEGA	VEGA	VEGA	VEGA	VEGA	VEGA	VEGA	VEGA	VEGA	VEGA	SMOF	SMOF	SMOF	SMOF	SMOF	SMOF	SMOF	SMOF	SMOF	Identified Metabolites	min CTL	max CTL	average VEGA	SD VEGA	average SMOF	SD SMOF
	C1	C2	C3	C4	C5	C6	C7	V1	V2	V3	V4	V5	V6	V7	V8	V9	V10	S1	S2	S3	S4	S5	S6	S7	S8	S9
CAR 0:0	1.37	1.16	1.02	0.973	1.14	1.46	1.28	0.898	0.812	0.768	0.832	0.636	0.799	0.96	0.809	0.937	0.954	0.681	0.653	0.78	0.911	1.04	0.761	0.838	0.923	1	CAR 0:0	0.973	1.46	0.8405	0.100253	0.843	0.135805
CAR 2:0	0.0977	0.0811	0.0607	0.0377	0.0808	0.117	0.107	0.0506	0.0581	0.0408	0.05	0.0743	0.0835	0.0744	0.064	0.0598	0.0728	0.0357	0.031	0.0525	0.0552	0.0865	0.0557	0.067	0.0396	0.0659	CAR 2:0	0.0377	0.117	0.06283	0.013435	0.0543444	0.0174772
CAR 3:0	0.00344	0.00403	0.00294	0.00275	0.00489	0.00318	0.00229	0.00583	0.004	0.00267	0.00512	0.00302	0.00295	0.0046	0.00234	0.006	0.00291	0.00284	0.00406	0.00373	0.00457	0.00534	0.00239	0.00463	0.00291	0.00446	CAR 3:0	0.00229	0.00489	0.003944	0.00136249	0.00388111	0.00098768
CAR 4:0	0.0164	0.0052	0.00676	0.00796	0.00694	0.00653	0.00616	0.00793	0.00373	0.00511	0.00383	0.00512	0.00446	0.00361	0.016	0.00592	0.00564	0.00392	0.00617	0.00354	0.00605	0.00481	0.00435	0.00415	0.00577	0.00676	CAR 4:0	0.0052	0.0164	0.006135	0.00369971	0.00505778	0.00115168
CAR 4:0	0.00223	0.00195	0.00219	0.00318	0.00611	0.00322	0.00299	0.0036	0.00219	0.00242	0.002	0.00026	0.000212	0.00448	0.000849	0.00443	0.0047	0.00129	0.00202	0.00142	0.000578	0.000688	0.000404	0.00143	0.00359	0.00231	CAR 4:0	0.00195	0.00611	0.0025141	0.00173283	0.00152556	0.00100342
CAR 5:1	0.00377	0.00205	0.002	0.00325	0.00247	0.00368	0.00276	0.00159	0.00106	0.00177	0.00133	0.00073	0.000617	0.00172	0.00111	0.00169	0.0029	0.0011	0.00109	0.00221	0.00124	0.00157	0.00091	0.00112	0.00306	0.00278	CAR 5:1	0.002	0.00377	0.0014517	0.000653993	0.00167556	0.000805592
CAR 5:0	0.00643	0.00354	0.00334	0.00581	0.00773	0.00679	0.00563	0.00343	0.0026	0.00342	0.00226	0.000655	0.000666	0.00597	0.00124	0.00595	0.00673	0.00175	0.00232	0.00216	0.00153	0.00159	0.00102	0.00153	0.00535	0.00438	CAR 5:0	0.00334	0.00773	0.0032921	0.0022533	0.00240333	0.00146559
CAR 5:0	0.00324	0.00288	0.00241	0.00393	0.00689	0.00368	0.00362	0.00278	0.00266	0.00419	0.00213	0.000544	0.000618	0.0046	0.00107	0.00413	0.00625	0.00142	0.00224	0.00242	0.00121	0.0011	0.00111	0.00157	0.0061	0.00215	CAR 5:0	0.00241	0.00689	0.0028972	0.00188743	0.00214667	0.00156606
CAR 4:0-OH	0.0289	0.0259	0.0234	0.0144	0.0215	0.0345	0.0232	0.0161	0.00942	0.00694	0.015	0.0121	0.0179	0.0194	0.0143	0.0132	0.0156	0.00712	0.0118	0.0143	0.0208	0.0228	0.0118	0.0198	0.0115	0.015	CAR 4:0-OH	0.0144	0.0345	0.013996	0.00376386	0.0149911	0.00515793
CAR 4:0-OH	0.0842	0.0892	0.0606	0.0351	0.0596	0.0966	0.0775	0.0491	0.0294	0.0241	0.0467	0.0363	0.0578	0.0557	0.0419	0.0398	0.0446	0.021	0.0319	0.0389	0.0519	0.0618	0.0355	0.0433	0.0289	0.0443	CAR 4:0-OH	0.0351	0.0966	0.04254	0.0106988	0.0397222	0.012333
CAR 6:0	0.00025	0.000222	0.000162	7.32e-05	0.000173	0.000246	0.000119	0.00033	7.68e-05	4.61e-05	0.000154	0.000168	0.000305	8.52e-05	0.000221	7.21e-05	0.000186	7.58e-05	0.000168	0.000153	0.000209	0.000202	9e-05	0.000421	5.37e-05	0.000122	CAR 6:0	7.32e-05	0.00025	0.00016442	9.85695e-05	0.000166056	0.000110001
CAR 4:0-DC	0.0679	0.0573	0.0554	0.0544	0.0575	0.0853	0.0738	0.0716	0.0553	0.0439	0.0531	0.0625	0.0464	0.0911	0.0743	0.0819	0.119	0.0534	0.0527	0.0549	0.0502	0.0883	0.0475	0.0708	0.0992	0.0952	CAR 4:0-DC	0.0544	0.0853	0.06991	0.0231058	0.0680222	0.0208841
CAR 5:0-DC	0.025	0.0307	0.0176	0.0235	0.0285	0.0641	0.0409	0.0257	0.0386	0.0527	0.0475	0.0218	0.0372	0.0437	0.0269	0.0241	0.0309	0.0207	0.0274	0.0362	0.0462	0.0536	0.0419	0.0327	0.0486	0.0858	CAR 5:0-DC	0.0176	0.0641	0.03491	0.0106714	0.0436778	0.01896
CAR 6:0-OH	0.00197	0.00124	0.00119	0.00134	0.00112	0.00162	0.00141	0.00124	0.00148	0.00124	0.00128	0.000668	0.0013	0.00166	0.00143	0.00151	0.00128	0.000916	0.00144	0.00109	0.00148	0.00162	0.000867	0.00126	0.00121	0.00143	CAR 6:0-OH	0.00112	0.00197	0.0013088	0.000264502	0.001257	0.000260625
CAR 6:0-OH	0.00161	0.00162	0.00184	0.000774	0.00257	0.00261	0.00141	0.00111	0.0011	0.000712	0.0015	0.000422	0.00136	0.00131	0.000756	0.00163	0.00122	0.000525	0.000845	0.000692	0.00142	0.00201	0.000855	0.00163	0.000877	0.00345	CAR 6:0-OH	0.000774	0.00261	0.001112	0.000379213	0.00136711	0.000919486
CAR 6:0-OH	0.00219	0.00242	0.0025	0.00123	0.00336	0.00336	0.00184	0.00174	0.00132	0.000932	0.002	0.000776	0.00162	0.00214	0.0012	0.00278	0.00197	0.00091	0.00133	0.00124	0.00213	0.00276	0.00121	0.00253	0.00139	0.00371	CAR 6:0-OH	0.00123	0.00336	0.0016478	0.000609339	0.00191222	0.000931461
CAR 8:0-OH	0.000769	0.000639	0.000553	0.000426	0.000508	0.000683	0.000564	0.000356	0.000307	0.000352	0.000418	0.000227	0.000364	0.0004	0.000436	0.000388	0.00045	0.000293	0.000294	0.000346	0.000512	0.00057	0.000465	0.000502	0.000452	0.000563	CAR 8:0-OH	0.000426	0.000769	0.0003698	6.60451e-05	0.000444111	0.000108071
CAR 10:0	0.00872	0.00264	0.00221	0.00257	0.00381	0.00209	0.00162	0.0121	0.00136	0.00145	0.00217	0.00241	0.00609	0.00213	0.0114	0.0027	0.00427	0.000932	0.00491	0.00111	0.0036	0.00122	0.00247	0.00166	0.00196	0.00239	CAR 10:0	0.00162	0.00872	0.004608	0.00402286	0.00225022	0.00129884
CAR 12:0	0.000996	0.000542	0.000646	0.000523	0.000285	0.000881	0.000767	0.000815	0.000453	0.000605	0.00048	0.000481	0.000736	0.000599	0.000581	0.000575	0.00106	0.000541	0.00027	0.00104	0.000475	0.0009	0.000514	0.000596	0.000772	0.000836	CAR 12:0	0.000285	0.000996	0.0006385	0.000186393	0.000660444	0.000242749
CAR 13:0	0.000262	9.22e-05	0.000101	0.000192	4.15e-05	0.000214	6.58e-05	5.36e-05	2.33e-05	1.01e-05	9.86e-06	1.52e-05	3.86e-05	2.98e-05	7.9e-05	1.15e-05	0.000116	0.00427	0.00196	0.00388	0.00295	0.00468	0.00343	0.00804	0.0047	0.0112	CAR 13:0	4.15e-05	0.000262	3.8696e-05	3.50865e-05	0.00501222	0.00286289
CAR 14:2	0.00208	0.0011	0.000891	0.00127	0.000944	0.00156	0.000983	0.000855	0.000748	0.000794	0.000957	0.000222	0.000579	0.00114	0.00112	0.00112	0.00161	0.000661	0.000591	0.000867	0.00132	0.0015	0.000591	0.000674	0.00133	0.00121	CAR 14:2	0.000891	0.00208	0.0009145	0.000373978	0.000971556	0.000365986
CAR 14:1	0.000716	0.000333	0.000377	0.000247	0.000165	0.000391	0.000423	0.000486	0.00026	0.000354	0.000243	0.00035	0.000484	0.000342	0.00034	0.000307	0.00056	0.000507	0.000168	0.000875	0.000333	0.00062	0.00034	0.000436	0.000547	0.000689	CAR 14:1	0.000165	0.000716	0.0003726	0.000103828	0.000501667	0.000212364
CAR 14:0-OH	0.000543	0.000458	0.00049	0.000307	0.000298	0.000624	0.000557	0.000429	0.000284	0.00024	0.000388	0.000189	0.000387	0.000296	0.000292	0.000318	0.000306	0.000246	0.000202	0.000325	0.000371	0.000416	0.000306	0.000489	0.000422	0.000398	CAR 14:0-OH	0.000298	0.000624	0.0003129	7.21933e-05	0.000352778	9.13903e-05
CAR 16:1	0.000965	0.000551	0.000626	0.000589	0.000431	0.000802	0.000681	0.00049	0.000447	0.000419	0.00045	0.00039	0.000488	0.000404	0.00043	0.00043	0.000694	0.000442	0.000316	0.000541	0.000578	0.00073	0.000453	0.000505	0.00068	0.000742	CAR 16:1	0.000431	0.000965	0.0004642	8.69544e-05	0.000554111	0.000143497
CAR 16:1	0.00119	0.000835	0.000945	0.000888	0.000607	0.00107	0.000934	0.000852	0.000635	0.000723	0.000618	0.000509	0.000632	0.000725	0.000675	0.000792	0.000963	0.000586	0.000445	0.000759	0.000616	0.000952	0.000605	0.000621	0.000973	0.000887	CAR 16:1	0.000607	0.00119	0.0007124	0.000130398	0.000716	0.000185244
CAR 16:1	0.000975	0.000585	0.000598	0.000546	0.000324	0.00072	0.000658	0.000803	0.00058	0.000549	0.000551	0.000487	0.000698	0.000646	0.000668	0.000608	0.000748	0.000644	0.000429	0.000768	0.000521	0.000757	0.000607	0.000671	0.000775	0.000823	CAR 16:1	0.000324	0.000975	0.0006338	9.79045e-05	0.000666111	0.000130575
CAR 16:0	0.0318	0.0214	0.0232	0.022	0.0137	0.0333	0.0257	0.02	0.0158	0.0161	0.0179	0.012	0.0163	0.0193	0.0163	0.0204	0.0241	0.0157	0.00986	0.0177	0.0168	0.024	0.0183	0.0194	0.0226	0.0245	CAR 16:0	0.0137	0.0333	0.01782	0.00330951	0.0187622	0.00460042
CAR 17:0	0.000648	0.000497	0.000494	0.000568	0.000362	0.000709	0.000623	0.000359	0.000314	0.000396	0.000402	0.00026	0.000383	0.000484	0.000452	0.000512	0.000672	0.000467	0.00019	0.000495	0.000392	0.000607	0.000438	0.000535	0.000636	0.000624	CAR 17:0	0.000362	0.000709	0.0004234	0.000115373	0.000487111	0.000140434
CAR 16:0-OH	0.00169	0.00149	0.00162	0.000907	0.00114	0.00192	0.00181	0.0013	0.0011	0.000997	0.00134	0.000622	0.00131	0.000985	0.000964	0.000885	0.00102	0.00068	0.000685	0.000904	0.00135	0.00138	0.00113	0.00218	0.00103	0.00151	CAR 16:0-OH	0.000907	0.00192	0.0010523	0.000221707	0.00120544	0.00047013
CAR 18:2	0.000916	0.000782	0.000702	0.000579	0.000587	0.000829	0.000855	0.000388	0.000268	0.000408	0.000391	0.000298	0.000426	0.000402	0.000336	0.000324	0.000398	0.000355	0.000361	0.0005	0.000433	0.0006	0.000568	0.000505	0.000746	0.000587	CAR 18:2	0.000579	0.000916	0.0003639	5.33759e-05	0.000517222	0.00012495
CAR 18:1	0.000325	0.000259	0.0002	0.000132	0.000187	0.000224	0.00011	0.000353	0.000271	0.000145	0.000213	0.000192	0.000395	9.82e-05	0.000219	9.17e-05	0.000196	0.000186	9.25e-05	0.000187	0.000141	0.000322	0.000139	0.00112	0.000218	0.000183	CAR 18:1	0.00011	0.000325	0.00021739	9.95423e-05	0.000287611	0.000318579
CAR 18:1	0.0209	0.0117	0.0135	0.0141	0.00664	0.0164	0.0153	0.0119	0.00804	0.00956	0.00843	0.00576	0.0099	0.01	0.0098	0.011	0.0138	0.0113	0.0055	0.0124	0.00885	0.0154	0.0103	0.0108	0.0162	0.0133	CAR 18:1	0.00664	0.0209	0.009819	0.00219216	0.0115611	0.0032846
CAR 18:0	0.0726	0.0577	0.0594	0.0497	0.0489	0.083	0.0663	0.0594	0.0633	0.0418	0.0629	0.0381	0.0551	0.0543	0.0437	0.0574	0.0644	0.0441	0.0301	0.0424	0.0583	0.0715	0.0603	0.133	0.0522	0.0643	CAR 18:0	0.0489	0.083	0.05404	0.00956617	0.0618	0.029519
CAR C18:0-OH	0.00137	0.00179	0.00131	0.000753	0.00172	0.00148	0.00142	0.00164	0.00126	0.000997	0.00175	0.000775	0.00162	0.00114	0.000902	0.0011	0.00126	0.000761	0.00109	0.00077	0.00222	0.00206	0.00159	0.00296	0.00074	0.00159	CAR C18:0-OH	0.000753	0.00179	0.0012444	0.000330694	0.00153122	0.000774253
CAR 20:4	0.0216	0.0165	0.0144	0.0141	0.0128	0.0175	0.0171	0.0113	0.0104	0.00969	0.00959	0.00885	0.0119	0.0118	0.0112	0.0102	0.0139	0.00902	0.00784	0.00953	0.011	0.0154	0.0125	0.0109	0.0123	0.0129	CAR 20:4	0.0128	0.0216	0.010883	0.00145983	0.0112656	0.00230088
CAR 20:3	0.00449	0.00243	0.00222	0.00114	0.00147	0.00599	0.00205	0.00245	0.000836	0.00155	0.000593	0.000663	0.00189	0.00168	0.00205	0.00157	0.00255	0.0022	0.000618	0.00167	0.00109	0.00301	0.00217	0.00244	0.0027	0.00324	CAR 20:3	0.00114	0.00599	0.0015832	0.000698752	0.00212644	0.00086698
CAR 20:3	0.000473	0.000418	0.000255	0.000255	0.000311	0.00045	0.000292	0.000413	0.000265	0.000209	0.00033	0.000207	0.000366	0.000367	0.000284	0.000366	0.000456	0.000211	0.000169	0.00026	0.000255	0.000483	0.000255	0.000638	0.00032	0.000232	CAR 20:3	0.000255	0.000473	0.0003263	8.34666e-05	0.000313667	0.000150751
CAR 20:1	0.0117	0.0106	0.00956	0.00968	0.00654	0.0119	0.00961	0.0112	0.00732	0.00632	0.00774	0.00415	0.00826	0.00665	0.00676	0.00597	0.00877	0.00766	0.00516	0.00708	0.00831	0.0104	0.00721	0.0136	0.00881	0.00868	CAR 20:1	0.00654	0.0119	0.007314	0.00188121	0.00854556	0.0023798
CAR C20:4-OH	0.00116	0.000974	0.00074	0.00049	0.000791	0.00111	0.0011	0.00105	0.000591	0.000486	0.000803	0.000234	0.000639	0.000652	0.000462	0.000591	0.000724	0.000383	0.000513	0.000573	0.000753	0.000944	0.00055	0.00094	0.000684	0.000851	CAR C20:4-OH	0.00049	0.00116	0.0006232	0.000217073	0.000687889	0.000198673
CAR C20:1-OH	0.000516	0.000591	0.000651	0.000159	0.000414	0.000551	0.000421	0.00097	0.000657	0.000298	0.000752	0.000309	0.000631	0.00055	0.000384	0.000576	0.000671	0.000216	0.000388	0.00034	0.00055	0.000623	0.000321	0.000578	0.000274	0.000682	CAR C20:1-OH	0.000159	0.000651	0.0005798	0.000208378	0.000441333	0.000168737
CAR 22:6	0.000956	0.000744	0.000633	0.000636	0.000699	0.000619	0.000792	0.000896	0.000694	0.000717	0.000732	0.00043	0.000821	0.000745	0.000828	0.00084	0.000915	0.000569	0.000679	0.000733	0.000938	0.00104	0.000739	0.00077	0.0018	0.00102	CAR 22:6	0.000619	0.000956	0.0007618	0.000138783	0.000920889	0.000365826
CAR 22:4	0.000585	0.000564	0.000375	0.000382	0.000411	0.000529	0.000383	0.000583	0.000286	0.000195	0.000436	0.000229	0.000434	0.000352	0.000213	0.000244	0.000446	0.000141	0.000208	0.000296	0.000404	0.000664	0.000331	0.00123	0.000358	0.000286	CAR 22:4	0.000375	0.000585	0.0003418	0.000129123	0.000435333	0.000331975
CAR 22:3	0.000771	0.000898	0.000552	0.000404	0.000669	0.000761	0.000405	0.000827	0.000275	0.000112	0.00048	0.000352	0.00052	0.000506	0.000203	0.000303	0.000512	9.46e-05	0.000416	0.000367	0.000555	0.000832	0.000389	0.00155	0.000259	0.000323	CAR 22:3	0.000404	0.000898	0.000409	0.000204176	0.000531733	0.000432653
